# Supplementary material for: Towards extending the aircraft flight envelope by mitigating transonic airfoil buffet
Source: Nat Commun. 2024 Jun 12;15:5020. doi: 10.1038/s41467-024-49361-3 (PMC11169508; doi:10.1038/s41467-024-49361-3)
Supplement: Supplementary file 3 — Source Data [file 41467_2024_49361_MOESM3_ESM.xlsx]

## Sheet: Fig3b
frequency	power
2	0.0193145
4	0.0118821
6	0.00390556
8	0.000248514
10	0.00127294
12	0.00169536
14	0.00242903
16	0.00261675
18	0.00162244
20	0.00399214
22	0.00416561
24	0.011747
26	0.00463492
28	0.0171382
30	0.00281726
32	0.00213786
34	0.010911
36	0.00653453
38	2.02419e-05
40	0.000873207
42	0.00730234
44	0.00164276
46	0.00692584
48	0.00488939
50	0.000166983
52	0.00128094
54	0.0111547
56	2.56964e-05
58	0.0035784
60	0.000736245
62	0.000924535
64	0.0011499
66	0.0008002
68	0.00172844
70	0.00142576
72	0.00112612
74	0.00245949
76	0.00851739
78	0.0127477
80	0.00186908
82	0.0014843
84	0.00548932
86	0.000230936
88	0.00344384
90	0.00416975
92	0.00343629
94	0.00026919
96	0.0113755
98	0.0104531
100	0.00674744
102	0.0121198
104	0.00315877
106	0.000126989
108	0.00703074
110	0.00121615
112	0.00331801
114	0.00653595
116	0.00907308
118	0.00140571
120	0.00131529
122	0.000423524
124	0.00283301
126	0.00218707
128	0.00482717
130	0.00186239
132	0.000271283
134	0.0176899
136	0.00316217
138	0.00733894
140	0.00442356
142	0.016275
144	0.0167833
146	0.0102604
148	0.00107832
150	0.00599839
152	0.00441104
154	0.00439451
156	0.000527295
158	0.00970828
160	0.000344372
162	0.00258321
164	0.00468224
166	0.000474594
168	0.0053829
170	0.0141847
172	0.00500107
174	0.00373498
176	0.0202205
178	0.00422257
180	0.00376254
182	0.00471208
184	0.0258532
186	0.00606308
188	0.00275556
190	0.0287127
192	0.0106582
194	0.00203321
196	0.00547139
198	0.0159209
200	0.00296917
202	0.00590257
204	0.000488483
206	0.00346943
208	0.00526829
210	0.00460199
212	0.00170023
214	0.0027924
216	0.000386871
218	0.00693233
220	0.00182359
222	0.000628547
224	0.00792777
226	0.0180249
228	0.00400818
230	0.010539
232	0.00489819
234	0.000761399
236	0.0061407
238	0.00569526
240	0.000625091
242	0.00216331
244	0.00501409
246	0.00207393
248	0.00319111
250	0.00125494
252	0.0112959
254	0.00173238
256	0.00135669
258	0.00831969
260	0.000271987
262	0.00166075
264	7.33468e-05
266	0.000611145
268	0.00562048
270	0.000929146
272	0.00384671
274	0.00206783
276	0.00240834
278	0.00282799
280	1.9001e-05
282	0.0046584
284	0.0019774
286	0.000835058
288	0.00381864
290	0.00954488
292	0.00220581
294	0.00707697
296	0.0030533
298	0.00141764
300	0.00220662
302	0.00571623
304	0.0139426
306	0.000791681
308	0.00324034
310	0.00352608
312	0.000253476
314	0.000489694
316	0.00293323
318	0.000526533
320	0.00356247
322	0.000442235
324	0.0029643
326	0.00110855
328	0.00624148
330	0.0043491
332	0.00474455
334	0.000276152
336	0.00577734
338	0.00763355
340	0.00481297
342	0.00149885
344	0.00110533
346	5.57511e-05
348	0.000637671
350	0.000242197
352	0.00265134
354	0.000255799
356	0.00118428
358	0.00320944
360	0.00197193
362	0.00116801
364	0.000354743
366	0.00322182
368	0.00201216
370	0.000768956
372	0.000226412
374	0.00306685
376	0.00138849
378	9.88126e-05
380	0.000891104
382	0.00143849
384	0.000611425
386	6.73126e-05
388	0.00239942
390	9.42255e-05
392	0.000182093
394	0.00224642
396	0.00023171
398	0.00039168
400	0.000140191
402	0.00368177
404	0.00131605
406	0.0022003
408	0.000122639
410	0.000772231
412	0.000964717
414	0.000560701
416	0.000182579
418	0.000218331
420	6.09107e-05
422	0.0010054
424	0.0018573
426	0.0024094
428	0.000169555
430	0.000302173
432	0.000348673
434	0.00127231
436	0.000575444
438	4.49366e-05
440	0.000653169
442	0.000314023
444	0.00118995
446	0.00162548
448	8.56534e-06
450	0.000663067
452	0.00106985
454	0.0010419
456	5.16129e-05
458	0.00279007
460	4.14958e-05
462	0.000101064
464	0.000142094
466	0.00146622
468	0.000216864
470	0.000761418
472	2.32551e-05
474	0.00023172
476	0.000145374
478	0.00017785
480	0.000500153
482	0.000188042
484	0.000192714
486	0.00030213
488	0.00036762
490	0.000668799
492	3.03268e-05
494	0.000769309
496	0.000894252
498	0.000603697
500	0.0010859
502	0.000461816
504	0.00111052
506	0.00178271
508	0.000158678
510	0.000449857
512	0.000514083
514	7.36309e-05
516	8.05085e-05
518	0.00051755
520	0.000750059
522	0.000713856
524	0.000730282
526	0.00123983
528	0.000431353
530	0.000965429
532	0.000482185
534	0.00036383
536	0.000509293
538	0.000570192
540	0.000519831
542	0.000151525
544	4.76278e-05
546	6.71433e-05
548	0.000585199
550	8.36002e-05
552	0.00087021
554	0.000142036
556	0.000163248
558	0.000880942
560	8.33986e-05
562	3.6906e-05
564	0.000383447
566	8.23341e-05
568	0.000775762
570	0.000578037
572	0.000125161
574	0.000536712
576	0.000354337
578	0.000524596
580	0.000168951
582	1.29616e-05
584	0.00077667
586	7.06823e-05
588	0.000589733
590	0.000186211
592	0.000117492
594	5.7247e-05
596	0.000139751
598	5.14734e-06
600	0.000154234
602	0.000552325
604	0.00146886
606	4.7422e-05
608	0.000345905
610	0.000289018
612	0.00013955
614	5.78254e-05
616	8.98754e-05
618	0.00038396
620	4.62127e-05
622	0.000126167
624	0.000812733
626	0.000698648
628	5.97649e-06
630	0.000107127
632	0.000127223
634	0.000263578
636	0.000132554
638	0.000251711
640	0.000192504
642	0.000289826
644	2.6753e-05
646	0.000372803
648	2.97711e-05
650	0.000158583
652	0.0005027
654	0.000128847
656	0.00017326
658	0.000548848
660	0.000275759
662	1.17976e-05
664	0.000401865
666	0.000267858
668	0.000111233
670	0.000123939
672	0.000409949
674	4.57381e-05
676	0.00015719
678	0.000262631
680	0.000416913
682	0.00018884
684	0.000665914
686	8.57419e-06
688	7.08914e-05
690	9.71094e-05
692	0.000160974
694	0.000131209
696	6.27244e-05
698	0.000117759
700	5.03132e-05
702	0.000819759
704	0.000246455
706	1.60805e-05
708	2.1156e-05
710	6.9979e-05
712	0.000264744
714	0.000109955
716	0.000215891
718	3.4142e-05
720	4.55279e-05
722	0.000105843
724	0.000107462
726	4.87793e-05
728	0.000295955
730	0.000364767
732	8.07505e-05
734	0.000299338
736	7.94399e-05
738	0.000218563
740	2.71914e-05
742	7.84385e-05
744	0.00050567
746	0.000143398
748	0.000682928
750	0.000453947
752	0.000141235
754	1.63353e-05
756	2.05605e-05
758	0.000176377
760	3.46343e-07
762	0.000103731
764	5.36475e-05
766	0.000132194
768	0.000308413
770	0.000241651
772	1.79376e-05
774	0.000253776
776	8.91525e-05
778	3.25498e-05
780	0.000145275
782	4.37398e-05
784	0.000194402
786	0.000316716
788	0.000540253
790	0.000237762
792	0.000252002
794	5.78941e-05
796	5.21097e-06
798	4.44372e-05
800	0.000540901
802	3.3535e-05
804	7.79981e-05
806	0.000481768
808	2.77525e-05
810	0.000126019
812	1.0665e-05
814	3.08677e-05
816	3.52973e-05
818	5.28677e-05
820	8.79045e-05
822	0.000122908
824	0.000197501
826	0.000115477
828	5.08386e-05
830	0.000316758
832	0.000388447
834	0.000406554
836	0.000247054
838	2.9341e-05
840	0.000113228
842	0.000362834
844	0.000660082
846	0.00028569
848	0.000206038
850	1.1786e-05
852	1.38746e-05
854	0.000137903
856	0.00034608
858	9.8965e-05
860	0.000116596
862	2.17688e-06
864	0.000106227
866	0.00014658
868	0.000176364
870	0.000127476
872	8.90883e-05
874	8.64454e-05
876	5.7929e-05
878	0.000164586
880	0.000372275
882	0.000178619
884	8.43783e-05
886	3.08307e-05
888	0.000291916
890	0.000121355
892	0.000387428
894	0.000285247
896	7.82131e-05
898	0.00013447
900	4.64922e-05
902	6.30382e-05
904	0.000609681
906	7.2037e-06
908	0.000231524
910	9.63082e-05
912	0.000213871
914	6.80753e-05
916	1.54547e-05
918	0.000131503
920	1.57086e-05
922	3.98752e-05
924	3.35008e-05
926	0.000258099
928	5.92903e-05
930	1.83468e-05
932	0.0001033
934	0.000163461
936	3.62518e-05
938	8.9439e-05
940	4.91847e-05
942	5.32884e-05
944	9.7399e-06
946	1.77227e-05
948	6.86936e-06
950	0.000126703
952	0.000380194
954	2.28908e-06
956	4.777e-05
958	1.68291e-05
960	0.000126012
962	0.000400316
964	4.48916e-05
966	0.000215828
968	1.59316e-05
970	0.000275418
972	4.20331e-05
974	3.38852e-05
976	5.95164e-05
978	0.000243908
980	6.45901e-06
982	1.3346e-06
984	9.12806e-05
986	1.90865e-05
988	0.000112008
990	0.000172527
992	4.96864e-06
994	3.99556e-05
996	4.78594e-06
998	1.51954e-05
1000	7.89416e-07
1002	0.000123586
1004	4.1331e-06
1006	0.000124515
1008	2.86792e-05
1010	1.66329e-05
1012	0.000164536
1014	4.48325e-06
1016	5.36212e-05
1018	0.000206228
1020	0.000161171
1022	6.63721e-05
1024	6.96776e-06
1026	6.48831e-05
1028	0.000155604
1030	4.14095e-05
1032	5.80701e-05
1034	0.000122484
1036	5.85686e-05
1038	0.000149395
1040	5.51771e-05
1042	0.000400854
1044	1.94644e-05
1046	4.86138e-05
1048	2.83882e-05
1050	0.000151589
1052	5.49781e-05
1054	0.000164366
1056	4.1267e-05
1058	3.12445e-05
1060	2.23822e-05
1062	4.27978e-05
1064	0.000261445
1066	4.44493e-06
1068	4.29264e-05
1070	5.70788e-06
1072	3.50513e-05
1074	8.49795e-05
1076	1.40187e-05
1078	7.78475e-05
1080	4.36913e-05
1082	0.000153364
1084	4.91255e-05
1086	4.56439e-05
1088	9.11511e-05
1090	0.000183384
1092	6.52348e-05
1094	2.96347e-05
1096	0.00011673
1098	0.000106554
1100	0.000242379
1102	5.98382e-05
1104	1.1983e-06
1106	7.7673e-05
1108	0.000160227
1110	1.63251e-05
1112	3.91709e-05
1114	6.62276e-05
1116	0.000106031
1118	0.000102664
1120	7.25311e-05
1122	1.0174e-05
1124	4.88701e-05
1126	0.000136797
1128	5.00703e-05
1130	5.62879e-05
1132	5.23191e-05
1134	3.48155e-05
1136	5.00077e-05
1138	8.20999e-05
1140	9.66227e-05
1142	0.00055504
1144	9.931e-05
1146	7.09262e-05
1148	0.000118199
1150	1.19009e-05
1152	9.21577e-05
1154	0.000177521
1156	0.000115688
1158	0.000151041
1160	6.1275e-06
1162	0.000508328
1164	1.92067e-05
1166	0.000105707
1168	3.78575e-06
1170	0.000192596
1172	0.000133617
1174	0.000123568
1176	6.65952e-05
1178	4.19848e-05
1180	0.000182153
1182	0.000209936
1184	0.000147613
1186	7.64315e-05
1188	6.00629e-05
1190	3.68583e-06
1192	8.54988e-05
1194	2.48564e-05
1196	4.90246e-05
1198	3.39099e-06
1200	1.28097e-05
1202	0.000112882
1204	0.000240719
1206	3.44727e-05
1208	4.85473e-05
1210	8.44145e-05
1212	1.88139e-05
1214	0.000240645
1216	5.82451e-07
1218	0.0002609
1220	9.09394e-05
1222	1.57676e-05
1224	6.02917e-05
1226	4.65997e-05
1228	1.35172e-05
1230	2.10391e-05
1232	2.44617e-05
1234	7.27944e-06
1236	5.78285e-05
1238	0.000302605
1240	8.85908e-06
1242	4.59398e-06
1244	0.000187163
1246	1.69574e-06
1248	2.78063e-06
1250	4.60076e-05
1252	8.89314e-05
1254	1.10506e-05
1256	0.000177655
1258	2.98941e-05
1260	8.35996e-05
1262	5.6592e-05
1264	9.78875e-06
1266	7.22103e-06
1268	1.01868e-05
1270	4.30658e-05
1272	8.71435e-05
1274	0.000421558
1276	0.000119865
1278	1.74186e-05
1280	9.46811e-05
1282	4.9229e-05
1284	7.43984e-05
1286	3.75208e-06
1288	0.000124876
1290	8.28568e-05
1292	0.000216837
1294	0.000194594
1296	0.000140163
1298	1.48124e-05
1300	3.02724e-05
1302	8.03658e-05
1304	4.86096e-05
1306	0.000132134
1308	0.000136469
1310	6.25016e-05
1312	2.83913e-05
1314	4.76609e-05
1316	4.79009e-06
1318	7.22484e-05
1320	2.89095e-05
1322	5.20309e-05
1324	0.000123725
1326	3.56471e-06
1328	3.88025e-05
1330	1.87296e-05
1332	0.000109042
1334	2.92775e-06
1336	8.96173e-05
1338	6.28329e-05
1340	2.67747e-06
1342	0.000112583
1344	0.000221577
1346	0.000193505
1348	4.46713e-06
1350	5.63954e-06
1352	5.13404e-05
1354	2.73545e-05
1356	0.000102028
1358	9.03079e-07
1360	8.54302e-05
1362	7.63149e-05
1364	4.14276e-05
1366	4.13355e-05
1368	0.000169221
1370	1.53154e-05
1372	4.38242e-05
1374	5.94363e-05
1376	1.13132e-05
1378	0.000118096
1380	2.90475e-05
1382	3.29654e-05
1384	4.34343e-05
1386	4.58531e-05
1388	3.40359e-07
1390	0.000251652
1392	2.52264e-05
1394	7.47846e-05
1396	4.72749e-05
1398	2.2977e-05
1400	0.000239233
1402	0.000120918
1404	3.22684e-05
1406	3.10227e-05
1408	4.55139e-05
1410	4.63711e-05
1412	5.01398e-05
1414	7.55735e-05
1416	2.61797e-05
1418	0.000209167
1420	7.78516e-05
1422	1.02851e-05
1424	5.35278e-05
1426	1.81814e-06
1428	6.8724e-05
1430	1.03512e-05
1432	4.51805e-05
1434	0.000123114
1436	3.44315e-05
1438	1.46341e-05
1440	8.10804e-06
1442	0.000105533
1444	1.25374e-05
1446	0.000269551
1448	8.58802e-05
1450	0.000114103
1452	8.78763e-06
1454	1.33848e-06
1456	7.44913e-05
1458	8.60687e-06
1460	4.79949e-05
1462	3.06638e-05
1464	2.12061e-06
1466	2.83302e-05
1468	0.000117504
1470	8.0124e-07
1472	3.01768e-06
1474	3.96497e-05
1476	1.83665e-05
1478	8.41239e-06
1480	2.98772e-05
1482	1.19117e-05
1484	7.92974e-05
1486	7.2177e-05
1488	6.45304e-05
1490	2.6408e-05
1492	5.4208e-05
1494	5.42522e-06
1496	2.07675e-05
1498	0.000207452
1500	3.20516e-05
1502	5.73121e-05
1504	4.5924e-05
1506	4.97177e-05
1508	4.71857e-05
1510	2.31149e-05
1512	0.000131927
1514	9.79398e-06
1516	2.05066e-05
1518	8.98037e-05
1520	5.51588e-05
1522	1.713e-05
1524	0.000154742
1526	1.00163e-05
1528	4.79245e-05
1530	0.000141686
1532	1.87622e-05
1534	5.03812e-05
1536	3.1945e-05
1538	1.18529e-05
1540	2.21335e-05
1542	0.000250093
1544	7.14179e-05
1546	1.06759e-05
1548	3.55546e-05
1550	6.99806e-05
1552	8.97589e-05
1554	4.91015e-06
1556	0.000232812
1558	1.31193e-05
1560	5.34231e-05
1562	4.16451e-05
1564	0.0001515
1566	9.54499e-05
1568	0.000241244
1570	3.27766e-06
1572	6.49582e-06
1574	0.000102071
1576	0.000128299
1578	4.08468e-05
1580	8.05502e-05
1582	3.2614e-05
1584	4.53753e-05
1586	3.6559e-05
1588	2.42998e-05
1590	3.38061e-06
1592	6.56205e-06
1594	0.000118045
1596	4.48511e-05
1598	0.000109433
1600	6.19377e-06
1602	5.27283e-05
1604	1.39963e-05
1606	3.16277e-05
1608	2.08612e-05
1610	1.27611e-05
1612	1.76787e-05
1614	7.86564e-05
1616	1.09813e-06
1618	3.81696e-05
1620	1.54412e-05
1622	8.47738e-05
1624	5.35222e-05
1626	4.96551e-05
1628	1.05559e-05
1630	1.04869e-06
1632	2.02206e-05
1634	1.87585e-05
1636	6.12456e-06
1638	9.81187e-05
1640	1.06841e-05
1642	0.000104911
1644	5.69528e-05
1646	2.4696e-05
1648	1.39452e-05
1650	4.05814e-05
1652	1.96257e-05
1654	1.99576e-05
1656	2.67327e-05
1658	2.52767e-05
1660	8.14719e-05
1662	0.000115515
1664	4.34488e-05
1666	6.25184e-06
1668	4.40102e-05
1670	1.93965e-05
1672	0.0001088
1674	1.86203e-05
1676	9.67808e-06
1678	1.39643e-05
1680	8.9003e-05
1682	4.21069e-05
1684	1.57906e-06
1686	1.09145e-05
1688	6.74619e-06
1690	6.30227e-06
1692	3.79823e-05
1694	1.8692e-05
1696	3.98672e-05
1698	2.05955e-05
1700	2.28903e-05
1702	7.08443e-05
1704	0.000121286
1706	2.70679e-05
1708	8.54957e-05
1710	7.62232e-05
1712	3.94807e-05
1714	0.000165194
1716	1.3667e-05
1718	5.56244e-05
1720	0.000150833
1722	5.66592e-05
1724	6.07558e-05
1726	9.45381e-05
1728	5.41026e-05
1730	8.06732e-06
1732	7.45641e-05
1734	3.86771e-05
1736	2.10099e-05
1738	1.44473e-05
1740	5.00264e-05
1742	7.24649e-05
1744	0.000101924
1746	3.08089e-05
1748	3.55208e-05
1750	5.317e-06
1752	1.96953e-05
1754	3.63248e-05
1756	5.67381e-05
1758	2.15561e-07
1760	3.63556e-05
1762	5.87976e-05
1764	0.000174029
1766	4.85193e-05
1768	1.74837e-05
1770	1.16831e-05
1772	2.52193e-05
1774	1.47855e-05
1776	5.23989e-05
1778	3.68808e-06
1780	5.19732e-05
1782	5.34716e-05
1784	0.000125536
1786	0.000114305
1788	8.65874e-06
1790	4.89871e-05
1792	4.21981e-05
1794	6.22643e-05
1796	1.51127e-05
1798	3.02162e-05
1800	5.83262e-05
1802	0.000102976
1804	2.92388e-05
1806	1.78707e-05
1808	1.84782e-05
1810	0.000207001
1812	8.18586e-05
1814	8.9526e-05
1816	0.00012451
1818	7.7579e-06
1820	0.000168322
1822	6.12365e-06
1824	0.000121806
1826	5.96254e-05
1828	1.43799e-05
1830	7.42355e-05
1832	1.75235e-05
1834	1.7074e-05
1836	0.0001279
1838	1.54739e-05
1840	9.66462e-05
1842	9.27876e-06
1844	6.84237e-05
1846	0.000257942
1848	3.32571e-05
1850	3.36189e-05
1852	8.35937e-05
1854	2.45211e-05
1856	6.71457e-05
1858	7.46022e-05
1860	9.20808e-06
1862	6.45165e-05
1864	3.04341e-05
1866	5.08563e-05
1868	5.39945e-05
1870	7.53305e-05
1872	6.83871e-05
1874	0.000114004
1876	8.9316e-06
1878	1.17423e-06
1880	8.20673e-05
1882	5.78058e-05
1884	2.59716e-05
1886	1.7133e-06
1888	4.33266e-05
1890	5.01311e-06
1892	8.00563e-05
1894	3.19288e-08
1896	3.80615e-05
1898	0.000189236
1900	0.000117847
1902	4.90016e-06
1904	6.31456e-05
1906	2.82714e-07
1908	8.4572e-05
1910	8.32423e-05
1912	3.27109e-05
1914	0.000111204
1916	1.53343e-05
1918	3.48412e-05
1920	2.88919e-05
1922	2.85958e-05
1924	6.01626e-05
1926	6.26596e-05
1928	4.70639e-05
1930	0.000192296
1932	2.12297e-06
1934	5.54722e-06
1936	7.06669e-05
1938	1.23292e-05
1940	0.00012911
1942	1.66193e-05
1944	1.34447e-05
1946	9.47134e-06
1948	7.52773e-05
1950	1.27816e-05
1952	1.20783e-05
1954	5.26155e-06
1956	7.48825e-05
1958	0.000244885
1960	9.88284e-05
1962	7.35405e-05
1964	0.000234916
1966	1.71258e-05
1968	5.15993e-05
1970	1.52245e-05
1972	7.95432e-06
1974	2.01923e-05
1976	8.56951e-05
1978	4.27492e-05
1980	5.4467e-05
1982	0.000131465
1984	7.09452e-07
1986	0.000262774
1988	1.75278e-05
1990	1.94824e-05
1992	5.09365e-06
1994	1.54252e-06
1996	7.30702e-06
1998	5.01602e-05
2000	3.96549e-05
2002	2.46921e-05
2004	2.69228e-05
2006	8.169e-05
2008	2.93194e-05
2010	4.52113e-05
2012	2.80551e-05
2014	1.95208e-06
2016	3.75012e-05
2018	5.92068e-05
2020	2.3e-05
2022	7.92415e-05
2024	1.81797e-05
2026	6.38541e-06
2028	2.08658e-06
2030	5.04658e-05
2032	0.000102494
2034	1.14895e-05
2036	0.000237702
2038	4.42133e-05
2040	6.19675e-05
2042	8.83086e-07
2044	3.26355e-05
2046	1.26649e-05
2048	1.02225e-06
2050	0.000108483
2052	6.33064e-06
2054	6.36813e-05
2056	0.000111554
2058	2.47331e-05
2060	0.000134117
2062	3.31613e-05
2064	5.17054e-06
2066	1.08665e-06
2068	3.77886e-05
2070	2.92752e-05
2072	6.53392e-05
2074	1.54123e-05
2076	3.1343e-05
2078	3.55194e-05
2080	2.40246e-05
2082	2.38088e-05
2084	9.48575e-05
2086	2.53675e-05
2088	4.44863e-05
2090	2.2595e-05
2092	6.00125e-05
2094	4.84386e-05
2096	2.3105e-05
2098	2.78419e-05
2100	3.79456e-05
2102	2.85196e-05
2104	2.04434e-05
2106	1.68088e-05
2108	9.91742e-05
2110	2.03994e-06
2112	2.32319e-05
2114	3.51971e-05
2116	1.62296e-05
2118	9.87281e-05
2120	3.23682e-05
2122	8.46522e-06
2124	0.000206848
2126	8.49501e-06
2128	2.95099e-06
2130	1.90402e-05
2132	8.33157e-05
2134	5.0527e-05
2136	5.36231e-05
2138	0.000125711
2140	4.27413e-05
2142	2.97668e-05
2144	1.15502e-06
2146	1.88602e-05
2148	2.55544e-05
2150	5.13817e-06
2152	6.85741e-05
2154	5.87513e-05
2156	5.98449e-07
2158	1.61216e-05
2160	5.09574e-06
2162	5.63018e-05
2164	2.5051e-05
2166	2.31864e-05
2168	7.25434e-05
2170	2.38931e-06
2172	3.36157e-05
2174	1.2068e-05
2176	3.27756e-05
2178	6.53014e-08
2180	3.94082e-05
2182	1.22038e-05
2184	0.000102125
2186	4.87627e-06
2188	5.63885e-07
2190	6.63229e-05
2192	2.18683e-05
2194	1.85305e-05
2196	2.83501e-05
2198	0.000125853
2200	4.60507e-05
2202	1.49894e-05
2204	3.2197e-05
2206	7.06766e-05
2208	3.62774e-05
2210	4.97215e-05
2212	1.82553e-05
2214	8.84305e-06
2216	1.90284e-05
2218	3.1044e-05
2220	4.74333e-05
2222	0.000112763
2224	0.000135361
2226	4.66201e-05
2228	8.5683e-06
2230	5.3267e-05
2232	1.41162e-05
2234	2.8326e-05
2236	9.43718e-06
2238	4.71109e-06
2240	2.13494e-05
2242	1.7415e-05
2244	1.08574e-05
2246	3.82856e-05
2248	0.000153355
2250	1.20651e-05
2252	1.85954e-05
2254	2.88072e-05
2256	6.52856e-05
2258	7.32492e-08
2260	2.02446e-05
2262	5.4538e-06
2264	4.5486e-05
2266	0.000115812
2268	9.29354e-06
2270	6.52652e-05
2272	3.15218e-05
2274	1.77266e-05
2276	8.1621e-07
2278	3.4931e-05
2280	2.48757e-05
2282	1.58077e-05
2284	7.30649e-05
2286	3.57001e-05
2288	4.05888e-05
2290	2.6051e-05
2292	9.85845e-05
2294	9.84554e-06
2296	6.04992e-05
2298	5.92279e-06
2300	4.49561e-06
2302	5.1347e-05
2304	3.82574e-05
2306	4.92674e-05
2308	2.36924e-05
2310	2.74005e-05
2312	9.98956e-06
2314	2.83934e-05
2316	1.88508e-05
2318	2.149e-05
2320	1.84305e-05
2322	9.209e-05
2324	2.53996e-05
2326	9.14664e-07
2328	8.3749e-05
2330	1.11429e-05
2332	6.4231e-06
2334	2.86075e-06
2336	3.46869e-05
2338	1.07215e-05
2340	3.94701e-05
2342	9.90435e-06
2344	2.78187e-05
2346	7.04782e-05
2348	1.2637e-06
2350	6.74261e-06
2352	7.33415e-06
2354	0.000210061
2356	2.96381e-05
2358	2.23782e-05
2360	3.38471e-07
2362	1.38883e-05
2364	3.72197e-05
2366	1.1984e-05
2368	4.7663e-06
2370	2.76514e-05
2372	2.70327e-05
2374	5.74607e-08
2376	2.62702e-05
2378	8.41964e-05
2380	1.13207e-05
2382	2.5911e-05
2384	8.1347e-06
2386	3.48387e-06
2388	4.39352e-06
2390	4.24553e-06
2392	1.55352e-05
2394	1.7557e-05
2396	3.06683e-05
2398	9.34e-05
2400	3.40751e-05
2402	0.000115155
2404	4.00324e-05
2406	4.43475e-06
2408	9.38353e-06
2410	6.46567e-05
2412	3.18418e-05
2414	3.48825e-05
2416	3.54647e-05
2418	2.98261e-05
2420	5.51045e-05
2422	3.76829e-05
2424	8.59514e-05
2426	1.07712e-05
2428	6.31842e-05
2430	2.21675e-05
2432	4.70217e-05
2434	2.25775e-07
2436	2.03841e-05
2438	1.40326e-05
2440	0.000105923
2442	2.40908e-06
2444	9.3881e-05
2446	2.47053e-05
2448	4.4956e-05
2450	2.27331e-05
2452	8.58421e-05
2454	6.75281e-06
2456	0.000130218
2458	5.12131e-06
2460	9.32802e-06
2462	3.65626e-05
2464	1.86959e-05
2466	3.03993e-05
2468	5.67334e-05
2470	0.000107652
2472	3.71929e-05
2474	5.52064e-05
2476	6.9877e-05
2478	6.17707e-05
2480	5.91648e-06
2482	2.00627e-05
2484	6.6086e-06
2486	1.17477e-05
2488	2.92812e-05
2490	1.9521e-05
2492	2.67066e-05
2494	2.55228e-05
2496	0.000121647
2498	5.63718e-05
2500	3.83344e-06
2502	2.59926e-05
2504	1.1517e-05
2506	2.55333e-05
2508	1.65254e-05
2510	2.74017e-05
2512	1.25296e-05
2514	3.75303e-05
2516	2.09714e-05
2518	3.2363e-06
2520	3.38063e-05
2522	2.29706e-05
2524	6.53347e-05
2526	4.42245e-05
2528	6.2846e-05
2530	9.4158e-05
2532	3.9801e-05
2534	0.000165707
2536	3.99981e-05
2538	1.27559e-05
2540	3.93317e-05
2542	8.31576e-05
2544	3.99672e-06
2546	4.24062e-05
2548	2.23897e-05
2550	2.07736e-06
2552	9.43662e-07
2554	5.02881e-06
2556	7.13601e-05
2558	3.33768e-05
2560	4.36627e-05
2562	1.15293e-05
2564	2.57047e-05
2566	1.19395e-05
2568	9.53097e-05
2570	1.14272e-05
2572	1.72699e-05
2574	2.59036e-05
2576	4.69954e-05
2578	7.54171e-05
2580	1.20771e-05
2582	5.80987e-05
2584	6.52503e-06
2586	4.25757e-05
2588	2.50194e-06
2590	1.60467e-05
2592	2.5756e-05
2594	3.20404e-06
2596	3.05526e-05
2598	3.84303e-06
2600	9.16783e-05
2602	1.70351e-05
2604	1.09179e-05
2606	8.97083e-05
2608	6.81647e-05
2610	3.52189e-05
2612	1.64663e-06
2614	1.96995e-05
2616	0.000113085
2618	8.6763e-05
2620	4.67301e-05
2622	4.56767e-05
2624	2.47505e-05
2626	2.39825e-05
2628	1.39477e-05
2630	5.74029e-05
2632	0.000105108
2634	5.63852e-05
2636	9.46253e-05
2638	1.79483e-05
2640	8.1412e-05
2642	1.6269e-05
2644	1.08878e-05
2646	2.09585e-06
2648	5.16011e-05
2650	9.61841e-05
2652	7.92648e-05
2654	6.58962e-05
2656	2.97971e-06
2658	5.14006e-05
2660	0.000104069
2662	4.44197e-05
2664	8.44667e-06
2666	1.30379e-05
2668	3.74715e-05
2670	3.40697e-05
2672	7.78896e-05
2674	1.05294e-05
2676	3.68476e-05
2678	4.5802e-07
2680	2.1426e-07
2682	7.08376e-05
2684	6.60893e-05
2686	1.32127e-05
2688	7.93525e-06
2690	5.14804e-06
2692	4.87293e-05
2694	6.23442e-05
2696	4.95824e-05
2698	4.02662e-05
2700	2.99448e-05
2702	1.78401e-05
2704	1.94277e-05
2706	9.85425e-07
2708	1.53679e-05
2710	5.56063e-06
2712	4.4246e-05
2714	9.98123e-06
2716	5.55188e-06
2718	6.51725e-06
2720	3.64252e-05
2722	8.53944e-05
2724	4.17787e-06
2726	6.79037e-06
2728	6.7671e-06
2730	3.88762e-06
2732	2.55536e-05
2734	1.01175e-05
2736	4.14646e-05
2738	4.32934e-05
2740	8.88966e-06
2742	1.41731e-05
2744	3.286e-05
2746	3.41914e-05
2748	7.51984e-05
2750	3.58829e-05
2752	3.90465e-05
2754	2.41664e-05
2756	5.42232e-06
2758	1.35023e-05
2760	3.0908e-05
2762	3.13086e-06
2764	1.79694e-05
2766	2.9904e-05
2768	7.88843e-06
2770	2.7094e-08
2772	3.56138e-05
2774	4.54657e-05
2776	7.54956e-05
2778	1.50023e-05
2780	5.10286e-05
2782	3.32684e-05
2784	1.59853e-05
2786	5.88727e-05
2788	7.69454e-06
2790	1.98791e-05
2792	5.85265e-06
2794	4.64671e-05
2796	3.39551e-05
2798	2.96105e-05
2800	6.44756e-05
2802	7.53457e-06
2804	7.2534e-05
2806	3.16281e-05
2808	2.27196e-05
2810	3.45749e-05
2812	8.90093e-06
2814	1.05817e-05
2816	1.34242e-05
2818	3.68914e-05
2820	6.70764e-05
2822	1.10484e-05
2824	3.49831e-05
2826	5.57597e-05
2828	5.30689e-06
2830	7.9592e-07
2832	8.66016e-05
2834	1.15038e-05
2836	2.91363e-05
2838	2.05994e-05
2840	7.10602e-05
2842	5.23882e-05
2844	1.76515e-05
2846	1.3534e-05
2848	2.64757e-06
2850	0.000104024
2852	7.34274e-05
2854	4.68779e-05
2856	7.76683e-05
2858	4.29848e-05
2860	7.59081e-06
2862	4.98306e-07
2864	0.000126162
2866	5.21191e-06
2868	8.60838e-05
2870	4.70773e-05
2872	1.50231e-05
2874	7.25297e-05
2876	4.16152e-05
2878	0.000114798
2880	2.1334e-05
2882	3.76506e-05
2884	7.40805e-06
2886	1.4037e-05
2888	1.44368e-05
2890	9.52755e-05
2892	2.59764e-05
2894	3.74449e-05
2896	3.25537e-06
2898	2.72643e-05
2900	2.56863e-05
2902	2.62032e-05
2904	8.00768e-06
2906	6.73855e-05
2908	0.000134784
2910	0.000109399
2912	8.62516e-07
2914	8.21487e-05
2916	1.85466e-05
2918	6.89252e-06
2920	5.07842e-05
2922	1.05334e-05
2924	6.08224e-05
2926	5.8393e-05
2928	1.46976e-05
2930	1.83418e-05
2932	2.45133e-05
2934	1.83426e-05
2936	1.08328e-05
2938	7.00366e-05
2940	5.25789e-05
2942	1.80956e-05
2944	2.38849e-05
2946	6.25951e-05
2948	5.62335e-06
2950	2.79827e-05
2952	2.20059e-05
2954	4.5812e-06
2956	2.34041e-06
2958	2.44461e-05
2960	1.16837e-05
2962	5.17404e-05
2964	0.00021826
2966	1.30884e-05
2968	1.02985e-05
2970	0.000106913
2972	5.20159e-06
2974	1.17816e-05
2976	8.2126e-05
2978	1.28796e-05
2980	3.12018e-06
2982	9.89718e-06
2984	1.90056e-06
2986	2.40548e-05
2988	2.87381e-06
2990	7.53581e-05
2992	1.97131e-05
2994	2.64106e-05
2996	4.91489e-06
2998	6.32248e-05
3000	5.46614e-05
3002	6.9431e-05
3004	4.59815e-05
3006	1.00709e-05
3008	1.82775e-05
3010	7.69258e-05
3012	6.20311e-05
3014	1.62272e-05
3016	0.000139244
3018	7.85561e-06
3020	0.000146077
3022	9.53506e-06
3024	1.0809e-05
3026	1.00924e-05
3028	2.03859e-05
3030	1.8321e-06
3032	1.13138e-05
3034	1.15243e-05
3036	2.28763e-05
3038	4.68788e-05
3040	3.90379e-06
3042	4.41275e-06
3044	8.91044e-06
3046	3.73895e-05
3048	3.38583e-05
3050	8.86434e-05
3052	6.62673e-05
3054	4.45684e-06
3056	5.98289e-05
3058	1.6641e-05
3060	2.86403e-05
3062	1.40996e-05
3064	3.80319e-06
3066	1.49021e-06
3068	5.17775e-05
3070	1.86062e-05
3072	1.14185e-05
3074	4.16589e-05
3076	6.93706e-05
3078	3.20497e-05
3080	4.26321e-06
3082	3.18472e-05
3084	2.81939e-05
3086	1.5621e-05
3088	1.75187e-05
3090	1.91578e-06
3092	9.10063e-06
3094	2.85086e-05
3096	2.53955e-05
3098	4.72914e-05
3100	6.00173e-06
3102	4.24421e-05
3104	0.000100233
3106	3.70204e-05
3108	3.60887e-05
3110	4.12136e-05
3112	1.05215e-05
3114	1.48883e-05
3116	3.47671e-05
3118	1.35994e-06
3120	5.20113e-06
3122	5.08444e-06
3124	1.5661e-05
3126	1.6271e-05
3128	0.00013473
3130	1.11096e-06
3132	1.66919e-05
3134	4.66896e-05
3136	9.4392e-05
3138	8.2762e-05
3140	2.35528e-05
3142	1.0039e-05
3144	1.18575e-05
3146	7.7885e-05
3148	6.47202e-05
3150	2.36898e-06
3152	5.989e-06
3154	2.06457e-05
3156	1.34693e-05
3158	3.85261e-05
3160	5.14697e-06
3162	7.02067e-05
3164	1.40177e-05
3166	1.13856e-05
3168	1.10305e-05
3170	7.31396e-06
3172	2.53545e-05
3174	1.49372e-05
3176	2.56931e-05
3178	5.62762e-06
3180	5.96802e-06
3182	4.19662e-05
3184	6.20487e-06
3186	5.02677e-05
3188	4.98525e-05
3190	1.31535e-05
3192	2.98321e-05
3194	5.24832e-05
3196	2.52289e-06
3198	6.85368e-05
3200	8.02923e-06
3202	1.41823e-05
3204	4.43898e-05
3206	7.69729e-06
3208	4.64924e-06
3210	1.37689e-05
3212	1.70355e-05
3214	5.56735e-06
3216	1.43479e-05
3218	2.15551e-05
3220	6.48106e-07
3222	1.00843e-05
3224	4.46566e-05
3226	0.000100497
3228	8.54601e-05
3230	4.86483e-05
3232	8.85668e-07
3234	3.39565e-06
3236	1.1318e-05
3238	1.40266e-05
3240	2.01481e-05
3242	6.27705e-06
3244	4.57359e-05
3246	4.85905e-06
3248	1.39016e-05
3250	9.51262e-05
3252	1.16838e-05
3254	3.59059e-05
3256	3.03092e-06
3258	3.00953e-05
3260	4.12841e-05
3262	1.85832e-05
3264	2.44199e-06
3266	4.9712e-05
3268	7.56951e-06
3270	4.79715e-06
3272	5.60227e-05
3274	1.07744e-05
3276	3.01948e-05
3278	0.000108309
3280	6.01123e-07
3282	7.1614e-05
3284	1.08574e-05
3286	1.50228e-05
3288	5.91404e-06
3290	6.86303e-06
3292	7.25541e-06
3294	1.02614e-05
3296	0.000128455
3298	4.57812e-05
3300	4.82818e-05
3302	2.68295e-05
3304	7.40785e-06
3306	4.48968e-05
3308	2.65875e-05
3310	1.65428e-05
3312	2.78496e-06
3314	1.27379e-05
3316	0.000146276
3318	5.34896e-05
3320	3.65295e-05
3322	4.80961e-05
3324	2.08839e-05
3326	3.11027e-06
3328	3.34808e-05
3330	1.9498e-05
3332	1.35537e-05
3334	2.48859e-06
3336	9.64443e-06
3338	2.77516e-05
3340	1.91155e-05
3342	2.24138e-06
3344	3.16371e-06
3346	5.58884e-06
3348	7.55674e-05
3350	1.13634e-05
3352	3.75717e-05
3354	9.28587e-06
3356	2.72929e-05
3358	5.63829e-05
3360	3.25538e-05
3362	4.36456e-05
3364	8.10612e-05
3366	6.05439e-05
3368	7.13492e-05
3370	0.000100875
3372	4.70995e-05
3374	3.67993e-06
3376	4.81647e-05
3378	1.29694e-05
3380	5.67756e-05
3382	1.00995e-05
3384	2.22255e-05
3386	2.45976e-05
3388	4.0744e-05
3390	9.7504e-05
3392	3.40469e-07
3394	0.000112834
3396	7.11128e-05
3398	8.47548e-06
3400	1.20534e-05
3402	7.20346e-05
3404	3.80584e-06
3406	6.58109e-05
3408	1.36992e-05
3410	2.48209e-06
3412	0.000130876
3414	2.0565e-05
3416	5.4603e-05
3418	6.77151e-05
3420	5.1451e-06
3422	3.17078e-07
3424	3.87507e-06
3426	3.45616e-05
3428	4.07608e-05
3430	3.5937e-06
3432	3.88966e-05
3434	9.33003e-06
3436	2.24561e-05
3438	1.01618e-05
3440	2.35896e-05
3442	3.69103e-05
3444	3.40252e-05
3446	5.40721e-05
3448	7.4306e-05
3450	1.34054e-05
3452	9.1273e-06
3454	6.82303e-07
3456	8.86214e-07
3458	3.53166e-05
3460	2.55122e-05
3462	2.38245e-05
3464	1.74992e-05
3466	4.22234e-06
3468	4.55541e-05
3470	1.50537e-05
3472	1.51585e-05
3474	2.83535e-05
3476	3.31627e-06
3478	4.38834e-05
3480	7.49538e-06
3482	4.48054e-05
3484	2.96646e-05
3486	3.17882e-05
3488	1.13562e-07
3490	2.20114e-05
3492	2.07584e-06
3494	1.1117e-05
3496	4.42728e-05
3498	5.08357e-06
3500	2.23537e-06
3502	3.78696e-05
3504	4.52131e-05
3506	3.94544e-05
3508	1.15565e-05
3510	5.07667e-06
3512	2.78049e-05
3514	7.72614e-05
3516	1.00872e-05
3518	4.98218e-05
3520	4.16381e-06
3522	1.77035e-05
3524	2.12998e-05
3526	1.33844e-05
3528	1.68896e-05
3530	1.82894e-05
3532	1.99355e-05
3534	8.64295e-05
3536	5.92866e-05
3538	5.22682e-05
3540	4.89742e-06
3542	6.50323e-06
3544	3.11076e-06
3546	3.76731e-05
3548	1.23731e-05
3550	4.89271e-06
3552	6.75189e-06
3554	1.56744e-05
3556	2.40019e-06
3558	4.18794e-06
3560	3.3168e-06
3562	3.87606e-05
3564	3.1305e-05
3566	7.78656e-06
3568	8.06245e-06
3570	1.23512e-05
3572	2.51115e-05
3574	3.14154e-05
3576	6.27013e-06
3578	3.67953e-05
3580	5.53815e-06
3582	6.98701e-05
3584	3.96724e-05
3586	1.6954e-06
3588	8.20972e-06
3590	2.03569e-05
3592	3.95554e-05
3594	4.37361e-05
3596	8.4644e-06
3598	5.51325e-06
3600	4.17932e-06
3602	1.75116e-05
3604	7.63682e-06
3606	2.95521e-05
3608	3.74075e-05
3610	6.00161e-05
3612	2.4977e-05
3614	2.48364e-05
3616	1.34521e-05
3618	1.59765e-05
3620	6.27946e-05
3622	3.32965e-05
3624	3.51704e-05
3626	1.87905e-05
3628	5.67419e-05
3630	3.91183e-05
3632	1.23329e-06
3634	1.0584e-05
3636	3.25761e-05
3638	7.01732e-06
3640	2.68931e-05
3642	6.98903e-06
3644	1.77181e-05
3646	1.90198e-05
3648	2.98532e-05
3650	5.58133e-06
3652	1.20647e-05
3654	5.67973e-05
3656	3.74199e-06
3658	1.11099e-05
3660	6.09431e-06
3662	1.02726e-05
3664	6.62609e-06
3666	7.14864e-05
3668	4.55632e-05
3670	2.14662e-05
3672	2.05122e-05
3674	3.13186e-05
3676	1.80157e-05
3678	2.34574e-05
3680	3.76622e-05
3682	5.4368e-06
3684	4.42961e-07
3686	4.12011e-06
3688	4.83562e-05
3690	0.000116515
3692	8.97745e-06
3694	4.39478e-05
3696	2.34485e-05
3698	3.02022e-05
3700	2.53381e-05
3702	8.15347e-06
3704	1.11404e-05
3706	2.87596e-06
3708	1.03607e-05
3710	1.12763e-05
3712	2.67947e-05
3714	1.74017e-05
3716	1.12994e-06
3718	4.7005e-05
3720	7.60685e-05
3722	6.44248e-05
3724	8.44506e-07
3726	3.66917e-06
3728	1.31449e-05
3730	1.86549e-05
3732	4.25725e-06
3734	4.78872e-05
3736	3.38755e-05
3738	4.03496e-06
3740	2.73514e-05
3742	4.50335e-05
3744	2.39228e-05
3746	7.71392e-06
3748	1.46358e-05
3750	5.24297e-06
3752	4.89771e-05
3754	6.45564e-05
3756	6.92558e-06
3758	7.03023e-06
3760	1.61243e-05
3762	8.32283e-06
3764	3.9007e-05
3766	6.20222e-06
3768	3.06307e-05
3770	7.96546e-06
3772	2.84887e-05
3774	7.626e-06
3776	3.19946e-05
3778	1.96625e-05
3780	4.91779e-07
3782	6.10895e-05
3784	8.44073e-06
3786	4.35369e-05
3788	1.06756e-05
3790	1.37564e-05
3792	6.29312e-05
3794	1.31501e-05
3796	1.42264e-05
3798	4.14312e-05
3800	0.00012435
3802	1.2591e-05
3804	2.62755e-07
3806	7.06695e-05
3808	6.44848e-05
3810	5.39255e-07
3812	2.80332e-05
3814	5.4193e-06
3816	2.01045e-05
3818	9.31586e-05
3820	2.25301e-05
3822	1.58653e-07
3824	0.000142867
3826	1.03775e-05
3828	4.63994e-05
3830	1.68876e-05
3832	1.65552e-05
3834	4.45714e-05
3836	1.11559e-05
3838	1.2917e-05
3840	2.80861e-06
3842	1.06189e-07
3844	5.70254e-05
3846	1.76438e-05
3848	1.59176e-06
3850	2.25494e-05
3852	1.53559e-05
3854	4.09356e-05
3856	5.0898e-05
3858	2.08884e-05
3860	6.8086e-05
3862	2.85155e-05
3864	3.08393e-06
3866	2.24984e-05
3868	4.8315e-05
3870	8.14054e-06
3872	7.14081e-06
3874	3.39385e-05
3876	3.29546e-05
3878	2.79267e-05
3880	4.21605e-05
3882	1.50796e-05
3884	5.73114e-06
3886	7.08206e-06
3888	2.70646e-05
3890	2.01407e-05
3892	5.30722e-05
3894	1.54626e-05
3896	5.6681e-05
3898	1.22216e-05
3900	8.39664e-07
3902	1.80741e-05
3904	2.92873e-05
3906	6.26069e-05
3908	1.99114e-05
3910	5.95408e-06
3912	6.63421e-05
3914	1.39488e-05
3916	4.44466e-06
3918	2.45441e-05
3920	1.24221e-05
3922	9.39034e-06
3924	3.52e-05
3926	4.14503e-05
3928	3.35916e-05
3930	2.56996e-05
3932	2.55665e-05
3934	7.18995e-05
3936	0.000105332
3938	2.07731e-05
3940	4.86494e-05
3942	1.79596e-06
3944	1.42955e-05
3946	1.31425e-05
3948	1.6716e-05
3950	3.32539e-05
3952	3.52638e-06
3954	3.97137e-05
3956	7.77685e-06
3958	5.18373e-05
3960	1.27643e-05
3962	1.14854e-05
3964	2.42015e-05
3966	2.60064e-05
3968	8.74561e-06
3970	2.74115e-05
3972	3.2728e-05
3974	0.000107211
3976	8.72302e-05
3978	6.33837e-05
3980	8.80257e-06
3982	2.23251e-05
3984	4.12278e-05
3986	2.16778e-05
3988	4.89332e-05
3990	0.000120604
3992	7.60842e-06
3994	5.46103e-08
3996	2.72587e-05
3998	3.27951e-05
[truncated: 1 more rows]

## Sheet: Fig3c
time	shock position
0.000125	0.485724
0.00025	0.481898
0.000375	0.480627
0.0005	0.480012
0.000625	0.479579
0.00075	0.476023
0.000875	0.492445
0.001	0.486014
0.001125	0.483021
0.00125	0.47517
0.001375	0.469797
0.0015	0.470731
0.001625	0.468885
0.00175	0.470758
0.001875	0.47335
0.002	0.46928
0.002125	0.465598
0.00225	0.463139
0.002375	0.464311
0.0025	0.473405
0.002625	0.471589
0.00275	0.461993
0.002875	0.464651
0.003	0.464197
0.003125	0.457818
0.00325	0.445648
0.003375	0.444961
0.0035	0.445876
0.003625	0.441611
0.00375	0.438033
0.003875	0.436904
0.004	0.430812
0.004125	0.433588
0.00425	0.43424
0.004375	0.442006
0.0045	0.448618
0.004625	0.458098
0.00475	0.466016
0.004875	0.47332
0.005	0.470684
0.005125	0.474117
0.00525	0.481062
0.005375	0.482677
0.0055	0.487884
0.005625	0.481542
0.00575	0.488418
0.005875	0.489025
0.006	0.481411
0.006125	0.486888
0.00625	0.481783
0.006375	0.478123
0.0065	0.46833
0.006625	0.465155
0.00675	0.461582
0.006875	0.455645
0.007	0.448403
0.007125	0.44433
0.00725	0.443075
0.007375	0.444329
0.0075	0.441298
0.007625	0.44149
0.00775	0.443913
0.007875	0.448751
0.008	0.457886
0.008125	0.45002
0.00825	0.464714
0.008375	0.465771
0.0085	0.466106
0.008625	0.465343
0.00875	0.464232
0.008875	0.46202
0.009	0.465932
0.009125	0.473302
0.00925	0.474891
0.009375	0.473445
0.0095	0.473994
0.009625	0.476409
0.00975	0.471647
0.009875	0.471523
0.01	0.470898
0.010125	0.461673
0.01025	0.460892
0.010375	0.462126
0.0105	0.459691
0.010625	0.463552
0.01075	0.468822
0.010875	0.46572
0.011	0.466405
0.011125	0.463164
0.01125	0.453772
0.011375	0.462256
0.0115	0.461965
0.011625	0.466913
0.01175	0.457181
0.011875	0.455924
0.012	0.466232
0.012125	0.466673
0.01225	0.467545
0.012375	0.46962
0.0125	0.465972
0.012625	0.465242
0.01275	0.458811
0.012875	0.45379
0.013	0.446101
0.013125	0.450772
0.01325	0.456503
0.013375	0.449663
0.0135	0.440218
0.013625	0.440105
0.01375	0.444967
0.013875	0.450024
0.014	0.452527
0.014125	0.454643
0.01425	0.45539
0.014375	0.462789
0.0145	0.449641
0.014625	0.462011
0.01475	0.467134
0.014875	0.460783
0.015	0.461099
0.015125	0.466247
0.01525	0.471751
0.015375	0.467773
0.0155	0.462755
0.015625	0.455817
0.01575	0.46466
0.015875	0.464763
0.016	0.463678
0.016125	0.470723
0.01625	0.470245
0.016375	0.472032
0.0165	0.463172
0.016625	0.464894
0.01675	0.462104
0.016875	0.448085
0.017	0.448106
0.017125	0.44201
0.01725	0.44462
0.017375	0.444627
0.0175	0.443997
0.017625	0.452982
0.01775	0.457901
0.017875	0.459426
0.018	0.467091
0.018125	0.464239
0.01825	0.460951
0.018375	0.462288
0.0185	0.464801
0.018625	0.458447
0.01875	0.44848
0.018875	0.458782
0.019	0.455109
0.019125	0.444539
0.01925	0.444846
0.019375	0.445379
0.0195	0.448085
0.019625	0.436057
0.01975	0.453725
0.019875	0.464296
0.02	0.461311
0.020125	0.462193
0.02025	0.474667
0.020375	0.48067
0.0205	0.481385
0.020625	0.482678
0.02075	0.488929
0.020875	0.495512
0.021	0.494675
0.021125	0.496402
0.02125	0.487779
0.021375	0.486927
0.0215	0.487174
0.021625	0.484032
0.02175	0.479887
0.021875	0.475695
0.022	0.473108
0.022125	0.465038
0.02225	0.45954
0.022375	0.451473
0.0225	0.451651
0.022625	0.435328
0.02275	0.443717
0.022875	0.442567
0.023	0.457129
0.023125	0.453816
0.02325	0.458513
0.023375	0.453859
0.0235	0.465685
0.023625	0.4566
0.02375	0.452601
0.023875	0.458571
0.024	0.451906
0.024125	0.452266
0.02425	0.458045
0.024375	0.458271
0.0245	0.46225
0.024625	0.473813
0.02475	0.474029
0.024875	0.460097
0.025	0.464186
0.025125	0.457772
0.02525	0.462551
0.025375	0.468161
0.0255	0.477703
0.025625	0.483641
0.02575	0.48152
0.025875	0.485521
0.026	0.489491
0.026125	0.483849
0.02625	0.476874
0.026375	0.478773
0.0265	0.477211
0.026625	0.473199
0.02675	0.465334
0.026875	0.469117
0.027	0.475502
0.027125	0.464536
0.02725	0.466361
0.027375	0.455359
0.0275	0.449705
0.027625	0.444501
0.02775	0.44455
0.027875	0.443455
0.028	0.44541
0.028125	0.458575
0.02825	0.459361
0.028375	0.468559
0.0285	0.468674
0.028625	0.465406
0.02875	0.46986
0.028875	0.469877
0.029	0.473091
0.029125	0.474383
0.02925	0.477007
0.029375	0.470907
0.0295	0.48841
0.029625	0.489529
0.02975	0.484623
0.029875	0.485613
0.03	0.492058
0.030125	0.494963
0.03025	0.495813
0.030375	0.495881
0.0305	0.492395
0.030625	0.491162
0.03075	0.481198
0.030875	0.482385
0.031	0.473052
0.031125	0.47763
0.03125	0.47233
0.031375	0.470883
0.0315	0.472342
0.031625	0.470752
0.03175	0.464687
0.031875	0.469935
0.032	0.468395
0.032125	0.469619
0.03225	0.464802
0.032375	0.472199
0.0325	0.464501
0.032625	0.465171
0.03275	0.465206
0.032875	0.457501
0.033	0.464516
0.033125	0.463284
0.03325	0.460334
0.033375	0.461322
0.0335	0.459389
0.033625	0.455922
0.03375	0.452055
0.033875	0.451684
0.034	0.45599
0.034125	0.452968
0.03425	0.453917
0.034375	0.449155
0.0345	0.441704
0.034625	0.442412
0.03475	0.443827
0.034875	0.447749
0.035	0.448624
0.035125	0.453116
0.03525	0.452114
0.035375	0.448742
0.0355	0.451296
0.035625	0.463417
0.03575	0.459121
0.035875	0.476308
0.036	0.481158
0.036125	0.47972
0.03625	0.476563
0.036375	0.471362
0.0365	0.476224
0.036625	0.476578
0.03675	0.47249
0.036875	0.467726
0.037	0.465951
0.037125	0.455704
0.03725	0.452856
0.037375	0.461813
0.0375	0.461994
0.037625	0.468928
0.03775	0.473264
0.037875	0.458842
0.038	0.459971
0.038125	0.460442
0.03825	0.45651
0.038375	0.450121
0.0385	0.44498
0.038625	0.44638
0.03875	0.444105
0.038875	0.446932
0.039	0.450686
0.039125	0.449342
0.03925	0.456442
0.039375	0.457313
0.0395	0.460748
0.039625	0.461543
0.03975	0.459662
0.039875	0.466225
0.04	0.480338
0.040125	0.482594
0.04025	0.486
0.040375	0.494092
0.0405	0.493836
0.040625	0.495663
0.04075	0.487671
0.040875	0.494445
0.041	0.496954
0.041125	0.489752
0.04125	0.502714
0.041375	0.495055
0.0415	0.495671
0.041625	0.487027
0.04175	0.482385
0.041875	0.480028
0.042	0.472513
0.042125	0.46753
0.04225	0.469563
0.042375	0.470741
0.0425	0.460379
0.042625	0.467846
0.04275	0.477151
0.042875	0.455737
0.043	0.462761
0.043125	0.472698
0.04325	0.473457
0.043375	0.460666
0.0435	0.466156
0.043625	0.472843
0.04375	0.466997
0.043875	0.471068
0.044	0.467685
0.044125	0.455726
0.04425	0.460307
0.044375	0.465973
0.0445	0.476997
0.044625	0.470981
0.04475	0.47179
0.044875	0.461591
0.045	0.456484
0.045125	0.464868
0.04525	0.455248
0.045375	0.458115
0.0455	0.464467
0.045625	0.475038
0.04575	0.473652
0.045875	0.476026
0.046	0.487991
0.046125	0.486262
0.04625	0.494182
0.046375	0.502957
0.0465	0.491083
0.046625	0.484795
0.04675	0.481581
0.046875	0.481716
0.047	0.477879
0.047125	0.475271
0.04725	0.470255
0.047375	0.459978
0.0475	0.461421
0.047625	0.45401
0.04775	0.456707
0.047875	0.452762
0.048	0.462705
0.048125	0.44195
0.04825	0.460501
0.048375	0.467517
0.0485	0.461718
0.048625	0.466647
0.04875	0.449867
0.048875	0.451938
0.049	0.451808
0.049125	0.461493
0.04925	0.456732
0.049375	0.462621
0.0495	0.470247
0.049625	0.46881
0.04975	0.461892
0.049875	0.465335
0.05	0.466498
0.050125	0.465497
0.05025	0.459453
0.050375	0.460277
0.0505	0.457399
0.050625	0.459765
0.05075	0.460087
0.050875	0.459227
0.051	0.468916
0.051125	0.461927
0.05125	0.461587
0.051375	0.465447
0.0515	0.463301
0.051625	0.464495
0.05175	0.474927
0.051875	0.455586
0.052	0.453741
0.052125	0.465356
0.05225	0.464038
0.052375	0.458479
0.0525	0.461235
0.052625	0.462504
0.05275	0.475003
0.052875	0.468515
0.053	0.477873
0.053125	0.479082
0.05325	0.470629
0.053375	0.464914
0.0535	0.474527
0.053625	0.463689
0.05375	0.451133
0.053875	0.451715
0.054	0.444797
0.054125	0.44965
0.05425	0.445752
0.054375	0.448686
0.0545	0.447856
0.054625	0.446883
0.05475	0.443271
0.054875	0.448136
0.055	0.447088
0.055125	0.461711
0.05525	0.459947
0.055375	0.465836
0.0555	0.472359
0.055625	0.474085
0.05575	0.476947
0.055875	0.483544
0.056	0.480806
0.056125	0.459348
0.05625	0.491424
0.056375	0.459081
0.0565	0.480516
0.056625	0.481057
0.05675	0.492762
0.056875	0.491723
0.057	0.486418
0.057125	0.485564
0.05725	0.487457
0.057375	0.487412
0.0575	0.494392
0.057625	0.484949
0.05775	0.48775
0.057875	0.476345
0.058	0.479127
0.058125	0.474673
0.05825	0.477438
0.058375	0.4613
0.0585	0.456576
0.058625	0.453068
0.05875	0.452928
0.058875	0.449473
0.059	0.442814
0.059125	0.442441
0.05925	0.441464
0.059375	0.441658
0.0595	0.44949
0.059625	0.450779
0.05975	0.442915
0.059875	0.443832
0.06	0.439773
0.060125	0.436346
0.06025	0.439284
0.060375	0.438317
0.0605	0.435579
0.060625	0.436397
0.06075	0.441386
0.060875	0.452968
0.061	0.462328
0.061125	0.470281
0.06125	0.465228
0.061375	0.464107
0.0615	0.471718
0.061625	0.474683
0.06175	0.476618
0.061875	0.482334
0.062	0.482282
0.062125	0.478248
0.06225	0.491732
0.062375	0.488945
0.0625	0.492241
0.062625	0.497314
0.06275	0.497644
0.062875	0.494654
0.063	0.49659
0.063125	0.493193
0.06325	0.493797
0.063375	0.491065
0.0635	0.491822
0.063625	0.488783
0.06375	0.486953
0.063875	0.487052
0.064	0.478102
0.064125	0.488259
0.06425	0.488051
0.064375	0.480858
0.0645	0.465505
0.064625	0.474749
0.06475	0.475154
0.064875	0.467157
0.065	0.472571
0.065125	0.470782
0.06525	0.47152
0.065375	0.478084
0.0655	0.462945
0.065625	0.471676
0.06575	0.482286
0.065875	0.47375
0.066	0.480522
0.066125	0.473884
0.06625	0.472738
0.066375	0.467819
0.0665	0.473925
0.066625	0.459097
0.06675	0.459421
0.066875	0.464767
0.067	0.454046
0.067125	0.460609
0.06725	0.466377
0.067375	0.469982
0.0675	0.47214
0.067625	0.469368
0.06775	0.482568
0.067875	0.480098
0.068	0.474943
0.068125	0.4817
0.06825	0.482261
0.068375	0.480426
0.0685	0.482534
0.068625	0.480144
0.06875	0.482825
0.068875	0.479145
0.069	0.472478
0.069125	0.476536
0.06925	0.480081
0.069375	0.477064
0.0695	0.476614
0.069625	0.480217
0.06975	0.480487
0.069875	0.475654
0.07	0.463792
0.070125	0.464135
0.07025	0.459612
0.070375	0.457624
0.0705	0.451529
0.070625	0.449019
0.07075	0.437198
0.070875	0.432338
0.071	0.43878
0.071125	0.44018
0.07125	0.442846
0.071375	0.448138
0.0715	0.445323
0.071625	0.456492
0.07175	0.468375
0.071875	0.47025
0.072	0.465755
0.072125	0.473924
0.07225	0.478721
0.072375	0.486195
0.0725	0.476288
0.072625	0.475534
0.07275	0.486248
0.072875	0.490636
0.073	0.493647
0.073125	0.486374
0.07325	0.485471
0.073375	0.483946
0.0735	0.474603
0.073625	0.478977
0.07375	0.475786
0.073875	0.473608
0.074	0.483479
0.074125	0.479155
0.07425	0.465574
0.074375	0.472855
0.0745	0.46584
0.074625	0.454759
0.07475	0.447046
0.074875	0.443425
0.075	0.444642
0.075125	0.440815
0.07525	0.442963
0.075375	0.44334
0.0755	0.439439
0.075625	0.437928
0.07575	0.436763
0.075875	0.437264
0.076	0.433892
0.076125	0.435982
0.07625	0.438477
0.076375	0.442243
0.0765	0.453949
0.076625	0.456739
0.07675	0.460477
0.076875	0.460779
0.077	0.464267
0.077125	0.463508
0.07725	0.454168
0.077375	0.455367
0.0775	0.457887
0.077625	0.451896
0.07775	0.456895
0.077875	0.445305
0.078	0.453346
0.078125	0.454544
0.07825	0.444736
0.078375	0.440345
0.0785	0.443609
0.078625	0.451075
0.07875	0.462587
0.078875	0.468987
0.079	0.471998
0.079125	0.47411
0.07925	0.476655
0.079375	0.468762
0.0795	0.47329
0.079625	0.480351
0.07975	0.478346
0.079875	0.475317
0.08	0.475872
0.080125	0.472012
0.08025	0.457631
0.080375	0.46141
0.0805	0.448167
0.080625	0.438146
0.08075	0.433359
0.080875	0.434272
0.081	0.432388
0.081125	0.434114
0.08125	0.43415
0.081375	0.432358
0.0815	0.436152
0.081625	0.438066
0.08175	0.434479
0.081875	0.43481
0.082	0.436016
0.082125	0.439251
0.08225	0.435081
0.082375	0.441456
0.0825	0.44628
0.082625	0.450548
0.08275	0.457969
0.082875	0.463647
0.083	0.472615
0.083125	0.489362
0.08325	0.482549
0.083375	0.483701
0.0835	0.479756
0.083625	0.486019
0.08375	0.483106
0.083875	0.483744
0.084	0.480682
0.084125	0.473499
0.08425	0.468208
0.084375	0.468063
0.0845	0.466009
0.084625	0.468569
0.08475	0.468936
0.084875	0.468365
0.085	0.469693
0.085125	0.466502
0.08525	0.465253
0.085375	0.469224
0.0855	0.475636
0.085625	0.475321
0.08575	0.483179
0.085875	0.486239
0.086	0.4807
0.086125	0.468854
0.08625	0.472558
0.086375	0.4683
0.0865	0.466778
0.086625	0.450684
0.08675	0.463558
0.086875	0.468383
0.087	0.462073
0.087125	0.46566
0.08725	0.469609
0.087375	0.480525
0.0875	0.475838
0.087625	0.481872
0.08775	0.489885
0.087875	0.48842
0.088	0.481005
0.088125	0.4927
0.08825	0.488402
0.088375	0.477196
0.0885	0.482328
0.088625	0.480539
0.08875	0.47717
0.088875	0.483337
0.089	0.470357
0.089125	0.466979
0.08925	0.456239
0.089375	0.459191
0.0895	0.459086
0.089625	0.457506
0.08975	0.460068
0.089875	0.468138
0.09	0.471906
0.090125	0.460335
0.09025	0.463312
0.090375	0.472289
0.0905	0.472255
0.090625	0.469057
0.09075	0.475313
0.090875	0.4739
0.091	0.477035
0.091125	0.480302
0.09125	0.470499
0.091375	0.472233
0.0915	0.48567
0.091625	0.475761
0.09175	0.46582
0.091875	0.469645
0.092	0.463574
0.092125	0.473059
0.09225	0.473044
0.092375	0.472149
0.0925	0.47026
0.092625	0.477558
0.09275	0.460233
0.092875	0.457177
0.093	0.466095
0.093125	0.478967
0.09325	0.474072
0.093375	0.468733
0.0935	0.438152
0.093625	0.452885
0.09375	0.459777
0.093875	0.465674
0.094	0.474979
0.094125	0.466183
0.09425	0.471307
0.094375	0.471705
0.0945	0.460503
0.094625	0.46676
0.09475	0.471888
0.094875	0.479453
0.095	0.473998
0.095125	0.464056
0.09525	0.466684
0.095375	0.474683
0.0955	0.480326
0.095625	0.4922
0.09575	0.492962
0.095875	0.491706
0.096	0.482515
0.096125	0.480295
0.09625	0.479227
0.096375	0.47844
0.0965	0.466333
0.096625	0.475054
0.09675	0.468159
0.096875	0.462456
0.097	0.452363
0.097125	0.445888
0.09725	0.447669
0.097375	0.449626
0.0975	0.451817
0.097625	0.439387
0.09775	0.43838
0.097875	0.440826
0.098	0.440054
0.098125	0.440152
0.09825	0.440813
0.098375	0.444836
0.0985	0.443044
0.098625	0.446345
0.09875	0.44498
0.098875	0.452085
0.099	0.452863
0.099125	0.462362
0.09925	0.472532
0.099375	0.484534
0.0995	0.489227
0.099625	0.481652
0.09975	0.464886
0.099875	0.482908
0.1	0.492703
0.100125	0.492199
0.10025	0.488756
0.100375	0.49178
0.1005	0.486579
0.100625	0.48337
0.10075	0.482444
0.100875	0.484038
0.101	0.488591
0.101125	0.48501
0.10125	0.4806
0.101375	0.476387
0.1015	0.477349
0.101625	0.469953
0.10175	0.478489
0.101875	0.479594
0.102	0.475785
0.102125	0.474458
0.10225	0.473361
0.102375	0.45932
0.1025	0.477386
0.102625	0.481756
0.10275	0.465192
0.102875	0.465318
0.103	0.465144
0.103125	0.471064
0.10325	0.463943
0.103375	0.457707
0.1035	0.454499
0.103625	0.455311
0.10375	0.455265
0.103875	0.463017
0.104	0.4631
0.104125	0.461226
0.10425	0.457769
0.104375	0.468811
0.1045	0.470572
0.104625	0.463918
0.10475	0.459007
0.104875	0.46282
0.105	0.468416
0.105125	0.463605
0.10525	0.462934
0.105375	0.464068
0.1055	0.463597
0.105625	0.465228
0.10575	0.46138
0.105875	0.469099
0.106	0.475718
0.106125	0.473447
0.10625	0.452226
0.106375	0.46051
0.1065	0.462291
0.106625	0.45348
0.10675	0.443221
0.106875	0.440546
0.107	0.441823
0.107125	0.445056
0.10725	0.44552
0.107375	0.455381
0.1075	0.467339
0.107625	0.463984
0.10775	0.481512
0.107875	0.476262
0.108	0.469993
0.108125	0.482519
0.10825	0.4704
0.108375	0.4684
0.1085	0.470561
0.108625	0.481374
0.10875	0.481994
0.108875	0.477172
0.109	0.47646
0.109125	0.478141
0.10925	0.479604
0.109375	0.478274
0.1095	0.474324
0.109625	0.476707
0.10975	0.47626
0.109875	0.472996
0.11	0.457964
0.110125	0.467699
0.11025	0.469477
0.110375	0.445145
0.1105	0.442533
0.110625	0.438311
0.11075	0.439758
0.110875	0.438605
0.111	0.435042
0.111125	0.451908
0.11125	0.456565
0.111375	0.452665
0.1115	0.463852
0.111625	0.457533
0.11175	0.459295
0.111875	0.469234
0.112	0.481072
0.112125	0.468516
0.11225	0.481237
0.112375	0.470508
0.1125	0.489813
0.112625	0.492071
0.11275	0.479165
0.112875	0.484838
0.113	0.483152
0.113125	0.484364
0.11325	0.483957
0.113375	0.465588
0.1135	0.45849
0.113625	0.455984
0.11375	0.453433
0.113875	0.448581
0.114	0.448495
0.114125	0.44977
0.11425	0.449997
0.114375	0.446671
0.1145	0.442797
0.114625	0.454594
0.11475	0.465581
0.114875	0.463401
0.115	0.443701
0.115125	0.450454
0.11525	0.438974
0.115375	0.450265
0.1155	0.449933
0.115625	0.460272
0.11575	0.463314
0.115875	0.467059
0.116	0.460271
0.116125	0.447158
0.11625	0.440581
0.116375	0.448884
0.1165	0.448474
0.116625	0.451699
0.11675	0.45064
0.116875	0.453649
0.117	0.444223
0.117125	0.451659
0.11725	0.451685
0.117375	0.455184
0.1175	0.452476
0.117625	0.462333
0.11775	0.47429
0.117875	0.470739
0.118	0.468274
0.118125	0.469723
0.11825	0.476941
0.118375	0.466367
0.1185	0.46122
0.118625	0.454815
0.11875	0.457328
0.118875	0.453119
0.119	0.452391
0.119125	0.453305
0.11925	0.45301
0.119375	0.45136
0.1195	0.444925
0.119625	0.444391
0.11975	0.448633
0.119875	0.448532
0.12	0.448473
0.120125	0.443209
0.12025	0.458815
0.120375	0.4689
0.1205	0.476
0.120625	0.472251
0.12075	0.468271
0.120875	0.466896
0.121	0.468658
0.121125	0.472975
0.12125	0.476164
0.121375	0.462254
0.1215	0.465004
0.121625	0.474719
0.12175	0.476571
0.121875	0.473956
0.122	0.472575
0.122125	0.463407
0.12225	0.463481
0.122375	0.463943
0.1225	0.461667
0.122625	0.449803
0.12275	0.443745
0.122875	0.451165
0.123	0.455717
0.123125	0.459351
0.12325	0.463597
0.123375	0.46827
0.1235	0.472231
0.123625	0.4674
0.12375	0.467994
0.123875	0.479579
0.124	0.479905
0.124125	0.477904
0.12425	0.483613
0.124375	0.480123
0.1245	0.479539
0.124625	0.478647
0.12475	0.469449
0.124875	0.473876
0.125	0.469324
0.125125	0.468784
0.12525	0.468328
0.125375	0.480046
0.1255	0.472191
0.125625	0.475488
0.12575	0.477448
0.125875	0.472065
0.126	0.473101
0.126125	0.467061
0.12625	0.465793
0.126375	0.459048
0.1265	0.448136
0.126625	0.444864
0.12675	0.443191
0.126875	0.444307
0.127	0.444168
0.127125	0.444712
0.12725	0.448276
0.127375	0.450196
0.1275	0.460564
0.127625	0.469195
0.12775	0.462093
0.127875	0.460172
0.128	0.47404
0.128125	0.472812
0.12825	0.476189
0.128375	0.46193
0.1285	0.464902
0.128625	0.462699
0.12875	0.466052
0.128875	0.467191
0.129	0.466072
0.129125	0.469348
0.12925	0.471754
0.129375	0.467739
0.1295	0.45883
0.129625	0.448449
0.12975	0.459516
0.129875	0.452306
0.13	0.463848
0.130125	0.454509
0.13025	0.457178
0.130375	0.458596
0.1305	0.46128
0.130625	0.466429
0.13075	0.476032
0.130875	0.474891
0.131	0.485725
0.131125	0.482691
0.13125	0.491042
0.131375	0.492936
0.1315	0.497095
0.131625	0.486925
0.13175	0.485846
0.131875	0.47878
0.132	0.468588
0.132125	0.468833
0.13225	0.46202
0.132375	0.465478
0.1325	0.478401
0.132625	0.476941
0.13275	0.471716
0.132875	0.471731
0.133	0.475307
0.133125	0.472408
0.13325	0.470226
0.133375	0.470185
0.1335	0.469003
0.133625	0.474126
0.13375	0.464926
0.133875	0.461678
0.134	0.464775
0.134125	0.468169
0.13425	0.465309
0.134375	0.470443
0.1345	0.474835
0.134625	0.482326
0.13475	0.484119
0.134875	0.471827
0.135	0.474497
0.135125	0.477073
0.13525	0.470576
0.135375	0.473899
0.1355	0.471028
0.135625	0.472176
0.13575	0.474351
0.135875	0.475527
0.136	0.467828
0.136125	0.463311
0.13625	0.473489
0.136375	0.465833
0.1365	0.457576
0.136625	0.463925
0.13675	0.462408
0.136875	0.463676
0.137	0.487064
0.137125	0.483985
0.13725	0.474139
0.137375	0.472419
0.1375	0.477385
0.137625	0.479933
0.13775	0.475494
0.137875	0.482537
0.138	0.473923
0.138125	0.465139
0.13825	0.470381
0.138375	0.476706
0.1385	0.474859
0.138625	0.478994
0.13875	0.448652
0.138875	0.458693
0.139	0.449526
0.139125	0.448363
0.13925	0.448233
0.139375	0.446744
0.1395	0.453902
0.139625	0.461007
0.13975	0.46008
0.139875	0.464644
0.14	0.464393
0.140125	0.461742
0.14025	0.466465
0.140375	0.479259
0.1405	0.473864
0.140625	0.482679
0.14075	0.478111
0.140875	0.471905
0.141	0.465506
0.141125	0.46598
0.14125	0.471876
0.141375	0.469968
0.1415	0.466918
0.141625	0.461843
0.14175	0.462582
0.141875	0.468232
0.142	0.464858
0.142125	0.468374
0.14225	0.479425
0.142375	0.47652
0.1425	0.487345
0.142625	0.480097
0.14275	0.485641
0.142875	0.49131
0.143	0.494455
0.143125	0.489102
0.14325	0.489212
0.143375	0.484835
0.1435	0.4844
0.143625	0.48158
0.14375	0.480803
0.143875	0.481628
0.144	0.479747
0.144125	0.463718
0.14425	0.474637
0.144375	0.480099
0.1445	0.479135
0.144625	0.473062
0.14475	0.467683
0.144875	0.491471
0.145	0.48001
0.145125	0.480109
0.14525	0.47928
0.145375	0.475603
0.1455	0.47706
0.145625	0.476942
0.14575	0.477505
0.145875	0.465392
0.146	0.477309
0.146125	0.472828
0.14625	0.463549
0.146375	0.477784
0.1465	0.472193
0.146625	0.463287
0.14675	0.46399
0.146875	0.452213
0.147	0.445707
0.147125	0.445077
0.14725	0.454375
0.147375	0.458703
0.1475	0.455629
0.147625	0.445883
0.14775	0.438293
0.147875	0.43276
0.148	0.440143
0.148125	0.43802
0.14825	0.433693
0.148375	0.437956
0.1485	0.434311
0.148625	0.437222
0.14875	0.447705
0.148875	0.449232
0.149	0.460728
0.149125	0.449344
0.14925	0.451941
0.149375	0.454665
0.1495	0.452715
0.149625	0.448669
0.14975	0.445525
0.149875	0.443304
0.15	0.443488
0.150125	0.4417
0.15025	0.445144
0.150375	0.450161
0.1505	0.453219
0.150625	0.45037
0.15075	0.453552
0.150875	0.453102
0.151	0.459441
0.151125	0.44916
0.15125	0.452474
0.151375	0.44979
0.1515	0.450209
0.151625	0.456241
0.15175	0.455011
0.151875	0.453512
0.152	0.450343
0.152125	0.461265
0.15225	0.451762
0.152375	0.45215
0.1525	0.456106
0.152625	0.455235
0.15275	0.460115
0.152875	0.449895
0.153	0.443384
0.153125	0.442932
0.15325	0.449513
0.153375	0.447147
0.1535	0.451027
0.153625	0.464804
0.15375	0.476614
0.153875	0.477286
0.154	0.472553
0.154125	0.47071
0.15425	0.462948
0.154375	0.4729
0.1545	0.460809
0.154625	0.456395
0.15475	0.462582
0.154875	0.464953
0.155	0.465568
0.155125	0.461245
0.15525	0.463328
0.155375	0.466828
0.1555	0.467084
0.155625	0.470762
0.15575	0.461199
0.155875	0.469699
0.156	0.461882
0.156125	0.462176
0.15625	0.460641
0.156375	0.459117
0.1565	0.459699
0.156625	0.457048
0.15675	0.455775
0.156875	0.470081
0.157	0.480718
0.157125	0.478651
0.15725	0.484642
0.157375	0.484598
0.1575	0.474133
0.157625	0.477339
0.15775	0.47315
0.157875	0.463176
0.158	0.456318
0.158125	0.453851
0.15825	0.45535
0.158375	0.454227
0.1585	0.455059
0.158625	0.455989
0.15875	0.457921
0.158875	0.456469
0.159	0.458591
0.159125	0.443556
0.15925	0.446916
0.159375	0.442392
0.1595	0.444263
0.159625	0.454987
0.15975	0.458235
0.159875	0.455561
0.16	0.46626
0.160125	0.458292
0.16025	0.455051
0.160375	0.457555
0.1605	0.458705
0.160625	0.459871
0.16075	0.463979
0.160875	0.460154
0.161	0.464328
0.161125	0.472413
0.16125	0.460836
0.161375	0.455394
0.1615	0.46168
0.161625	0.4563
0.16175	0.464942
0.161875	0.462077
0.162	0.455786
0.162125	0.470268
0.16225	0.460751
0.162375	0.458252
0.1625	0.452852
0.162625	0.45841
0.16275	0.455181
0.162875	0.455013
0.163	0.462981
0.163125	0.460847
0.16325	0.466558
0.163375	0.452324
0.1635	0.449915
0.163625	0.452192
0.16375	0.454945
0.163875	0.459545
0.164	0.458461
0.164125	0.470532
0.16425	0.470513
0.164375	0.475353
0.1645	0.476282
0.164625	0.48653
0.16475	0.482209
0.164875	0.481689
0.165	0.480255
0.165125	0.488691
0.16525	0.482548
0.165375	0.481531
0.1655	0.477699
0.165625	0.466749
0.16575	0.466692
0.165875	0.456673
0.166	0.449562
0.166125	0.449427
0.16625	0.447267
0.166375	0.45545
0.1665	0.461562
0.166625	0.456035
0.16675	0.454009
0.166875	0.455502
0.167	0.453628
0.167125	0.449976
0.16725	0.454587
0.167375	0.454727
0.1675	0.457984
0.167625	0.458603
0.16775	0.453637
0.167875	0.462595
0.168	0.447115
0.168125	0.447745
0.16825	0.454993
0.168375	0.446875
0.1685	0.445848
0.168625	0.448972
0.16875	0.450993
0.168875	0.454215
0.169	0.458405
0.169125	0.450244
0.16925	0.456656
0.169375	0.454775
0.1695	0.438322
0.169625	0.444194
0.16975	0.43632
0.169875	0.43323
0.17	0.439127
0.170125	0.449518
0.17025	0.448437
0.170375	0.451127
0.1705	0.449749
0.170625	0.462963
0.17075	0.47226
0.170875	0.486177
0.171	0.482977
0.171125	0.487938
0.17125	0.490816
0.171375	0.489987
0.1715	0.485303
0.171625	0.477399
0.17175	0.4745
0.171875	0.470861
0.172	0.477382
0.172125	0.467134
0.17225	0.468436
0.172375	0.468432
0.1725	0.467484
0.172625	0.481824
0.17275	0.483738
0.172875	0.484678
0.173	0.470488
0.173125	0.480063
0.17325	0.481606
0.173375	0.477751
0.1735	0.460039
0.173625	0.458532
0.17375	0.468893
0.173875	0.460701
0.174	0.470409
0.174125	0.473584
0.17425	0.475065
0.174375	0.476285
0.1745	0.458637
0.174625	0.464448
0.17475	0.45569
0.174875	0.466984
0.175	0.474427
0.175125	0.473642
0.17525	0.467008
0.175375	0.474363
0.1755	0.470817
0.175625	0.472575
0.17575	0.467781
0.175875	0.474171
0.176	0.482965
0.176125	0.470611
0.17625	0.486062
0.176375	0.490324
0.1765	0.483739
0.176625	0.480337
0.17675	0.479275
0.176875	0.484625
0.177	0.489814
0.177125	0.483369
0.17725	0.486379
0.177375	0.485699
0.1775	0.490691
0.177625	0.490014
0.17775	0.482399
0.177875	0.477044
0.178	0.483831
0.178125	0.472352
0.17825	0.473607
0.178375	0.469828
0.1785	0.467837
0.178625	0.469333
0.17875	0.471891
0.178875	0.45839
0.179	0.46173
0.179125	0.450049
0.17925	0.454878
0.179375	0.45687
0.1795	0.456319
0.179625	0.459011
0.17975	0.451855
0.179875	0.467723
0.18	0.461688
0.180125	0.46722
0.18025	0.457982
0.180375	0.459947
0.1805	0.463937
0.180625	0.470537
0.18075	0.46577
0.180875	0.472386
0.181	0.454605
0.181125	0.461131
0.18125	0.445351
0.181375	0.444732
0.1815	0.437176
0.181625	0.447573
0.18175	0.460169
0.181875	0.462005
0.182	0.469844
0.182125	0.469534
0.18225	0.48044
0.182375	0.480935
0.1825	0.484451
0.182625	0.495243
0.18275	0.502203
0.182875	0.502659
0.183	0.495133
0.183125	0.48977
0.18325	0.484211
0.183375	0.481784
0.1835	0.474829
0.183625	0.478213
0.18375	0.479963
0.183875	0.483924
0.184	0.481289
0.184125	0.480482
0.18425	0.480431
0.184375	0.48092
0.1845	0.482183
0.184625	0.488387
0.18475	0.487721
0.184875	0.483093
0.185	0.480823
0.185125	0.481433
0.18525	0.477351
0.185375	0.475649
0.1855	0.462124
0.185625	0.455746
0.18575	0.452239
0.185875	0.448867
0.186	0.44428
0.186125	0.448032
0.18625	0.44242
0.186375	0.443955
0.1865	0.446873
0.186625	0.44305
0.18675	0.448379
0.186875	0.44386
0.187	0.444797
0.187125	0.447589
0.18725	0.447476
0.187375	0.452865
0.1875	0.455054
0.187625	0.461346
0.18775	0.465822
0.187875	0.453508
0.188	0.460982
0.188125	0.459315
0.18825	0.46356
0.188375	0.48079
0.1885	0.486061
0.188625	0.486988
0.18875	0.48437
0.188875	0.483231
0.189	0.480744
0.189125	0.482801
0.18925	0.480136
0.189375	0.471295
0.1895	0.469088
0.189625	0.465763
0.18975	0.449633
0.189875	0.438549
0.19	0.43325
0.190125	0.427712
0.19025	0.430884
0.190375	0.434367
0.1905	0.431635
0.190625	0.427757
0.19075	0.422388
0.190875	0.42513
0.191	0.427835
0.191125	0.426338
0.19125	0.431355
0.191375	0.432354
0.1915	0.442401
0.191625	0.450652
0.19175	0.468778
0.191875	0.478828
0.192	0.475881
0.192125	0.486179
0.19225	0.484606
0.192375	0.4728
0.1925	0.479419
0.192625	0.476818
0.19275	0.479482
0.192875	0.487656
0.193	0.483134
0.193125	0.491698
0.19325	0.492005
0.193375	0.481708
0.1935	0.480925
0.193625	0.483311
0.19375	0.481738
0.193875	0.465562
0.194	0.467705
0.194125	0.464949
0.19425	0.46686
0.194375	0.458153
0.1945	0.464659
0.194625	0.461501
0.19475	0.456041
0.194875	0.443651
0.195	0.450027
0.195125	0.453349
0.19525	0.451478
0.195375	0.444413
0.1955	0.448463
0.195625	0.449995
0.19575	0.455324
0.195875	0.448549
0.196	0.452057
0.196125	0.445461
0.19625	0.447429
0.196375	0.452568
0.1965	0.453219
0.196625	0.454948
0.19675	0.458195
0.196875	0.473557
0.197	0.469997
0.197125	0.474442
0.19725	0.476295
0.197375	0.480756
0.1975	0.471215
0.197625	0.468633
0.19775	0.462334
0.197875	0.458893
0.198	0.474583
0.198125	0.476924
0.19825	0.464074
0.198375	0.468165
0.1985	0.463328
0.198625	0.454172
0.19875	0.446917
0.198875	0.449779
0.199	0.444726
0.199125	0.441036
0.19925	0.443023
0.199375	0.436332
0.1995	0.448663
0.199625	0.436822
0.19975	0.447246
0.199875	0.43599
0.2	0.432286
0.200125	0.432393
0.20025	0.434285
0.200375	0.429733
0.2005	0.43177
0.200625	0.434423
0.20075	0.433634
0.200875	0.43082
0.201	0.438872
0.201125	0.439321
0.20125	0.438412
0.201375	0.442432
0.2015	0.442292
0.201625	0.44571
0.20175	0.447224
0.201875	0.447889
0.202	0.446236
0.202125	0.458478
0.20225	0.444612
0.202375	0.43636
0.2025	0.438224
0.202625	0.44062
0.20275	0.443916
0.202875	0.450272
0.203	0.455854
0.203125	0.466807
0.20325	0.475862
0.203375	0.480112
0.2035	0.480934
0.203625	0.484962
0.20375	0.487432
0.203875	0.489296
0.204	0.498786
0.204125	0.501504
0.20425	0.501803
0.204375	0.494834
0.2045	0.495607
0.204625	0.497737
0.20475	0.494618
0.204875	0.487375
0.205	0.488148
0.205125	0.487127
0.20525	0.484106
0.205375	0.481668
0.2055	0.472511
0.205625	0.461092
0.20575	0.453591
0.205875	0.464338
0.206	0.461338
0.206125	0.457859
0.20625	0.451176
0.206375	0.445969
0.2065	0.436365
0.206625	0.433929
0.20675	0.436812
0.206875	0.429303
0.207	0.426314
0.207125	0.41781
0.20725	0.416272
0.207375	0.416773
0.2075	0.421021
0.207625	0.419806
0.20775	0.419179
0.207875	0.423237
0.208	0.42427
0.208125	0.429982
0.20825	0.435341
0.208375	0.43867
0.2085	0.440787
0.208625	0.452705
0.20875	0.442009
0.208875	0.448365
0.209	0.444597
0.209125	0.448153
0.20925	0.44976
0.209375	0.466315
0.2095	0.468398
0.209625	0.47247
0.20975	0.472189
0.209875	0.46546
0.21	0.46693
0.210125	0.468281
0.21025	0.465245
0.210375	0.463299
0.2105	0.464635
0.210625	0.464778
0.21075	0.465339
0.210875	0.475227
0.211	0.479844
0.211125	0.481132
0.21125	0.476816
0.211375	0.482395
0.2115	0.47427
0.211625	0.477329
0.21175	0.474656
0.211875	0.47311
0.212	0.468344
0.212125	0.461332
0.21225	0.455672
0.212375	0.450577
0.2125	0.447828
0.212625	0.449274
0.21275	0.445048
0.212875	0.443796
0.213	0.446324
0.213125	0.449895
0.21325	0.451127
0.213375	0.461709
0.2135	0.460249
0.213625	0.461231
0.21375	0.462803
0.213875	0.459307
0.214	0.458683
0.214125	0.46426
0.21425	0.464498
0.214375	0.468501
0.2145	0.472089
0.214625	0.481783
0.21475	0.480491
0.214875	0.484502
0.215	0.483014
0.215125	0.467407
0.21525	0.470364
0.215375	0.472038
0.2155	0.461923
0.215625	0.458401
0.21575	0.463837
0.215875	0.460086
0.216	0.445884
0.216125	0.450044
0.21625	0.438545
0.216375	0.442537
0.2165	0.438082
0.216625	0.441179
0.21675	0.451341
0.216875	0.451181
0.217	0.441226
0.217125	0.443928
0.21725	0.439696
0.217375	0.44894
0.2175	0.442275
0.217625	0.441333
0.21775	0.443985
0.217875	0.44129
0.218	0.444324
0.218125	0.460755
0.21825	0.46236
0.218375	0.468519
0.2185	0.474053
0.218625	0.47838
0.21875	0.487851
0.218875	0.488622
0.219	0.473444
0.219125	0.477887
0.21925	0.456854
0.219375	0.451986
0.2195	0.44897
0.219625	0.454147
0.21975	0.453638
0.219875	0.44872
0.22	0.456282
0.220125	0.464633
0.22025	0.461035
0.220375	0.461175
0.2205	0.459729
0.220625	0.460771
0.22075	0.459047
0.220875	0.459856
0.221	0.454948
0.221125	0.452742
0.22125	0.453529
0.221375	0.445484
0.2215	0.458567
0.221625	0.449467
0.22175	0.451868
0.221875	0.456133
0.222	0.4538
0.222125	0.459507
0.22225	0.456725
0.222375	0.471576
0.2225	0.458421
0.222625	0.459321
0.22275	0.45711
0.222875	0.455041
0.223	0.456826
0.223125	0.452696
0.22325	0.456783
0.223375	0.455663
0.2235	0.449842
0.223625	0.449849
0.22375	0.451503
0.223875	0.466168
0.224	0.467478
0.224125	0.469987
0.22425	0.465779
0.224375	0.477634
0.2245	0.47825
0.224625	0.485576
0.22475	0.485063
0.224875	0.472282
0.225	0.482457
0.225125	0.472753
0.22525	0.4691
0.225375	0.46493
0.2255	0.455525
0.225625	0.462116
0.22575	0.468395
0.225875	0.472749
0.226	0.477053
0.226125	0.464108
0.22625	0.473763
0.226375	0.46107
0.2265	0.463748
0.226625	0.463003
0.22675	0.474796
0.226875	0.464528
0.227	0.471827
0.227125	0.476324
0.22725	0.469092
0.227375	0.476172
0.2275	0.472026
0.227625	0.46178
0.22775	0.453489
0.227875	0.44977
0.228	0.452894
0.228125	0.443684
0.22825	0.452273
0.228375	0.45141
0.2285	0.449009
0.228625	0.448144
0.22875	0.442664
0.228875	0.451451
0.229	0.458283
0.229125	0.469852
0.22925	0.479488
0.229375	0.478938
0.2295	0.471949
0.229625	0.471439
0.22975	0.466239
0.229875	0.46359
0.23	0.460261
0.230125	0.457171
0.23025	0.457324
0.230375	0.448096
0.2305	0.443767
0.230625	0.43867
0.23075	0.429613
0.230875	0.423188
0.231	0.422738
0.231125	0.420921
0.23125	0.434715
0.231375	0.447305
0.2315	0.451686
0.231625	0.467204
0.23175	0.459438
0.231875	0.463839
0.232	0.466174
0.232125	0.468324
0.23225	0.482031
0.232375	0.483846
0.2325	0.476161
0.232625	0.478318
0.23275	0.47168
0.232875	0.479304
0.233	0.481851
0.233125	0.477805
0.23325	0.475065
0.233375	0.466991
0.2335	0.461632
0.233625	0.460171
0.23375	0.462798
0.233875	0.460677
0.234	0.462068
0.234125	0.457899
0.23425	0.449635
0.234375	0.458638
0.2345	0.47131
0.234625	0.468228
0.23475	0.461269
0.234875	0.463971
0.235	0.463474
0.235125	0.466144
0.23525	0.463388
0.235375	0.474169
0.2355	0.478775
0.235625	0.476106
0.23575	0.475239
0.235875	0.47209
0.236	0.469415
0.236125	0.455376
0.23625	0.453565
0.236375	0.45331
0.2365	0.452901
0.236625	0.450754
0.23675	0.462136
0.236875	0.463591
0.237	0.461726
0.237125	0.446558
0.23725	0.451952
0.237375	0.442413
0.2375	0.438175
0.237625	0.43489
0.23775	0.448106
0.237875	0.446567
0.238	0.43037
0.238125	0.429702
0.23825	0.429614
0.238375	0.435694
0.2385	0.44708
0.238625	0.443651
0.23875	0.438944
0.238875	0.453456
0.239	0.463509
0.239125	0.468929
0.23925	0.476435
0.239375	0.468762
0.2395	0.466103
0.239625	0.464335
0.23975	0.460512
0.239875	0.450574
0.24	0.45179
0.240125	0.43698
0.24025	0.440607
0.240375	0.442273
0.2405	0.440446
0.240625	0.432996
0.24075	0.43929
0.240875	0.432367
0.241	0.44284
0.241125	0.436778
0.24125	0.447229
0.241375	0.45443
0.2415	0.466871
0.241625	0.469433
0.24175	0.464349
0.241875	0.462632
0.242	0.466228
0.242125	0.462407
0.24225	0.466059
0.242375	0.463008
0.2425	0.465016
0.242625	0.463551
0.24275	0.460402
0.242875	0.462621
0.243	0.460898
0.243125	0.459282
0.24325	0.461908
0.243375	0.452686
0.2435	0.465679
0.243625	0.464204
0.24375	0.468485
0.243875	0.460302
0.244	0.462385
0.244125	0.456833
0.24425	0.45351
0.244375	0.452419
0.2445	0.460759
0.244625	0.457752
0.24475	0.463084
0.244875	0.467505
0.245	0.478761
0.245125	0.46438
0.24525	0.461986
0.245375	0.460012
0.2455	0.460476
0.245625	0.457057
0.24575	0.445614
0.245875	0.456342
0.246	0.449593
0.246125	0.44764
0.24625	0.450498
0.246375	0.454037
0.2465	0.462449
0.246625	0.466873
0.24675	0.467424
0.246875	0.468106
0.247	0.471427
0.247125	0.47626
0.24725	0.472074
0.247375	0.45912
0.2475	0.457134
0.247625	0.458535
0.24775	0.453832
0.247875	0.451928
0.248	0.454264
0.248125	0.450811
0.24825	0.450349
0.248375	0.45363
0.2485	0.457573
0.248625	0.455461
0.24875	0.451426
0.248875	0.460168
0.249	0.454116
0.249125	0.468643
0.24925	0.466367
0.249375	0.468047
0.2495	0.474681
0.249625	0.465695
0.24975	0.475402
0.249875	0.462947
[truncated: 1,991 more rows]

## Sheet: Fig3d
PDF	centers
0.0894488	0.400275
0.096423	0.400825
0.102834	0.401375
0.10852	0.401925
0.113312	0.402475
0.117076	0.403025
0.119643	0.403575
0.120942	0.404125
0.120947	0.404675
0.11972	0.405225
0.117436	0.405775
0.114358	0.406325
0.110912	0.406875
0.107557	0.407425
0.104947	0.407975
0.103704	0.408525
0.104636	0.409075
0.108488	0.409625
0.116081	0.410175
0.128208	0.410725
0.145614	0.411275
0.168917	0.411825
0.198641	0.412375
0.235105	0.412925
0.278456	0.413475
0.328485	0.414025
0.384908	0.414575
0.447179	0.415125
0.514593	0.415675
0.586428	0.416225
0.661857	0.416775
0.739962	0.417325
0.820061	0.417875
0.901359	0.418425
0.983302	0.418975
1.06532	0.419525
1.14712	0.420075
1.22856	0.420625
1.30983	0.421175
1.39151	0.421725
1.47482	0.422275
1.56146	0.422825
1.65363	0.423375
1.75396	0.423925
1.86522	0.424475
1.99047	0.425025
2.13208	0.425575
2.2921	0.426125
2.47152	0.426675
2.67079	0.427225
2.889	0.427775
3.12461	0.428325
3.37508	0.428875
3.63781	0.429425
3.90956	0.429975
4.1872	0.430525
4.46801	0.431075
4.74958	0.431625
5.0303	0.432175
5.30921	0.432725
5.58632	0.433275
5.86264	0.433825
6.1399	0.434375
6.42074	0.434925
6.70848	0.435475
7.00642	0.436025
7.31868	0.436575
7.64844	0.437125
7.99867	0.437675
8.37164	0.438225
8.76847	0.438775
9.18891	0.439325
9.63148	0.439875
10.0934	0.440425
10.5705	0.440975
11.0579	0.441525
11.5505	0.442075
12.0422	0.442625
12.528	0.443175
13.0035	0.443725
13.4653	0.444275
13.9115	0.444825
14.3416	0.445375
14.7558	0.445925
15.1556	0.446475
15.5426	0.447025
15.9188	0.447575
16.2858	0.448125
16.6449	0.448675
16.9971	0.449225
17.3431	0.449775
17.6838	0.450325
18.0203	0.450875
18.3542	0.451425
18.6875	0.451975
19.0232	0.452525
19.3642	0.453075
19.7133	0.453625
20.0736	0.454175
20.4467	0.454725
20.8333	0.455275
21.2315	0.455825
21.638	0.456375
22.0472	0.456925
22.4517	0.457475
22.8425	0.458025
23.2102	0.458575
23.5451	0.459125
23.8382	0.459675
24.082	0.460225
24.271	0.460775
24.4019	0.461325
24.4735	0.461875
24.4872	0.462425
24.4461	0.462975
24.3546	0.463525
24.2187	0.464075
24.0444	0.464625
23.8379	0.465175
23.6058	0.465725
23.3544	0.466275
23.0889	0.466825
22.8137	0.467375
22.5327	0.467925
22.2481	0.468475
21.9611	0.469025
21.6723	0.469575
21.3801	0.470125
21.0828	0.470675
20.778	0.471225
20.4634	0.471775
20.1373	0.472325
19.7987	0.472875
19.4484	0.473425
19.0887	0.473975
18.7234	0.474525
18.3573	0.475075
17.996	0.475625
17.6445	0.476175
17.3065	0.476725
16.9833	0.477275
16.6741	0.477825
16.3747	0.478375
16.0783	0.478925
15.776	0.479475
15.4578	0.480025
15.1136	0.480575
14.7349	0.481125
14.315	0.481675
13.8508	0.482225
13.3427	0.482775
12.7936	0.483325
12.21	0.483875
11.6003	0.484425
10.9738	0.484975
10.3403	0.485525
9.70919	0.486075
9.08883	0.486625
8.48611	0.487175
7.90649	0.487725
7.35412	0.488275
6.8315	0.488825
6.34	0.489375
5.87983	0.489925
5.4504	0.490475
5.04993	0.491025
4.67614	0.491575
4.32604	0.492125
3.99639	0.492675
3.68396	0.493225
3.38571	0.493775
3.09929	0.494325
2.82297	0.494875
2.556	0.495425
2.29852	0.495975
2.05179	0.496525
1.81732	0.497075
1.59709	0.497625
1.393	0.498175
1.20697	0.498725
1.03987	0.499275
0.892136	0.499825
0.763413	0.500375
0.652361	0.500925
0.557255	0.501475
0.475992	0.502025
0.406361	0.502575
0.346267	0.503125
0.293886	0.503675
0.247788	0.504225
0.206943	0.504775
0.170754	0.505325
0.138832	0.505875
0.110991	0.506425
0.087094	0.506975
0.0669206	0.507525
0.050286	0.508075
0.0369066	0.508625
0.0264471	0.509175
0.0185461	0.509725

## Sheet: Fig4a
time	REF	PTE1	PTE2
0.000125	0.485724	0.465863	0.457789
0.00025	0.481898	0.463302	0.458596
0.000375	0.480627	0.465751	0.458154
0.0005	0.480012	0.462872	0.460022
0.000625	0.479579	0.467572	0.453031
0.00075	0.476023	0.464158	0.449941
0.000875	0.492445	0.465623	0.460551
0.001	0.486014	0.47277	0.440391
0.001125	0.483021	0.467081	0.446514
0.00125	0.47517	0.474556	0.453254
0.001375	0.469797	0.481002	0.45245
0.0015	0.470731	0.481707	0.45211
0.001625	0.468885	0.481257	0.454775
0.00175	0.470758	0.477431	0.455001
0.001875	0.47335	0.480448	0.460727
0.002	0.46928	0.482218	0.463981
0.002125	0.465598	0.476363	0.464636
0.00225	0.463139	0.47245	0.466709
0.002375	0.464311	0.476952	0.467308
0.0025	0.473405	0.474398	0.455398
0.002625	0.471589	0.474318	0.453196
0.00275	0.461993	0.468401	0.466311
0.002875	0.464651	0.465025	0.466064
0.003	0.464197	0.465485	0.456308
0.003125	0.457818	0.463869	0.448127
0.00325	0.445648	0.465403	0.451426
0.003375	0.444961	0.448843	0.457864
0.0035	0.445876	0.4638	0.454806
0.003625	0.441611	0.460992	0.451848
0.00375	0.438033	0.467754	0.454894
0.003875	0.436904	0.461764	0.463356
0.004	0.430812	0.465098	0.449729
0.004125	0.433588	0.465783	0.462227
0.00425	0.43424	0.475005	0.452278
0.004375	0.442006	0.47573	0.446616
0.0045	0.448618	0.47677	0.443975
0.004625	0.458098	0.473481	0.449598
0.00475	0.466016	0.478231	0.446019
0.004875	0.47332	0.484093	0.456959
0.005	0.470684	0.465091	0.458076
0.005125	0.474117	0.477336	0.453031
0.00525	0.481062	0.484038	0.458125
0.005375	0.482677	0.478885	0.463928
0.0055	0.487884	0.481084	0.461522
0.005625	0.481542	0.476227	0.460375
0.00575	0.488418	0.47094	0.458907
0.005875	0.489025	0.468861	0.463279
0.006	0.481411	0.471012	0.463766
0.006125	0.486888	0.471528	0.470222
0.00625	0.481783	0.474507	0.464092
0.006375	0.478123	0.476078	0.477373
0.0065	0.46833	0.477052	0.471465
0.006625	0.465155	0.476884	0.457182
0.00675	0.461582	0.466079	0.453224
0.006875	0.455645	0.466254	0.467124
0.007	0.448403	0.466982	0.468837
0.007125	0.44433	0.469185	0.460447
0.00725	0.443075	0.481057	0.466457
0.007375	0.444329	0.473643	0.472728
0.0075	0.441298	0.479106	0.471549
0.007625	0.44149	0.477099	0.474464
0.00775	0.443913	0.479894	0.473492
0.007875	0.448751	0.477699	0.476015
0.008	0.457886	0.487197	0.471247
0.008125	0.45002	0.482581	0.472881
0.00825	0.464714	0.477775	0.468964
0.008375	0.465771	0.477792	0.470672
0.0085	0.466106	0.476282	0.436679
0.008625	0.465343	0.476792	0.445333
0.00875	0.464232	0.471846	0.451432
0.008875	0.46202	0.473554	0.457347
0.009	0.465932	0.476038	0.451917
0.009125	0.473302	0.470799	0.449279
0.00925	0.474891	0.471338	0.462367
0.009375	0.473445	0.466964	0.466686
0.0095	0.473994	0.462143	0.465829
0.009625	0.476409	0.467388	0.465612
0.00975	0.471647	0.47001	0.461856
0.009875	0.471523	0.472341	0.446416
0.01	0.470898	0.466934	0.441049
0.010125	0.461673	0.468062	0.437548
0.01025	0.460892	0.475047	0.436657
0.010375	0.462126	0.475144	0.448959
0.0105	0.459691	0.467831	0.454055
0.010625	0.463552	0.469746	0.455062
0.01075	0.468822	0.473468	0.454423
0.010875	0.46572	0.478999	0.437366
0.011	0.466405	0.479957	0.449615
0.011125	0.463164	0.476547	0.44642
0.01125	0.453772	0.472106	0.457126
0.011375	0.462256	0.474725	0.463616
0.0115	0.461965	0.4762	0.475869
0.011625	0.466913	0.477683	0.475449
0.01175	0.457181	0.477633	0.474227
0.011875	0.455924	0.468809	0.472845
0.012	0.466232	0.475516	0.471903
0.012125	0.466673	0.47281	0.466298
0.01225	0.467545	0.470468	0.476668
0.012375	0.46962	0.471109	0.471512
0.0125	0.465972	0.476055	0.473458
0.012625	0.465242	0.471776	0.472437
0.01275	0.458811	0.479106	0.473524
0.012875	0.45379	0.473254	0.472755
0.013	0.446101	0.474404	0.469429
0.013125	0.450772	0.469566	0.474628
0.01325	0.456503	0.465106	0.470374
0.013375	0.449663	0.460965	0.475503
0.0135	0.440218	0.462822	0.468971
0.013625	0.440105	0.462899	0.470984
0.01375	0.444967	0.464673	0.464033
0.013875	0.450024	0.462285	0.463979
0.014	0.452527	0.469395	0.454051
0.014125	0.454643	0.466967	0.455135
0.01425	0.45539	0.454709	0.452456
0.014375	0.462789	0.471132	0.462602
0.0145	0.449641	0.457734	0.46498
0.014625	0.462011	0.462538	0.45995
0.01475	0.467134	0.461703	0.459821
0.014875	0.460783	0.461508	0.463116
0.015	0.461099	0.463991	0.46338
0.015125	0.466247	0.471966	0.467726
0.01525	0.471751	0.479122	0.467774
0.015375	0.467773	0.483313	0.467926
0.0155	0.462755	0.477601	0.470591
0.015625	0.455817	0.474343	0.470926
0.01575	0.46466	0.47442	0.471221
0.015875	0.464763	0.473867	0.470711
0.016	0.463678	0.475543	0.469918
0.016125	0.470723	0.475234	0.463625
0.01625	0.470245	0.47633	0.463719
0.016375	0.472032	0.477788	0.469914
0.0165	0.463172	0.4756	0.460126
0.016625	0.464894	0.4806	0.467926
0.01675	0.462104	0.469719	0.462304
0.016875	0.448085	0.476429	0.461296
0.017	0.448106	0.482889	0.445047
0.017125	0.44201	0.471386	0.460606
0.01725	0.44462	0.471887	0.44292
0.017375	0.444627	0.473417	0.456295
0.0175	0.443997	0.475456	0.465206
0.017625	0.452982	0.480521	0.468404
0.01775	0.457901	0.47681	0.457008
0.017875	0.459426	0.473894	0.46769
0.018	0.467091	0.474528	0.462633
0.018125	0.464239	0.478317	0.451757
0.01825	0.460951	0.468778	0.462991
0.018375	0.462288	0.479856	0.467458
0.0185	0.464801	0.469774	0.472472
0.018625	0.458447	0.47054	0.470858
0.01875	0.44848	0.481167	0.468343
0.018875	0.458782	0.467659	0.471988
0.019	0.455109	0.468378	0.464908
0.019125	0.444539	0.4691	0.469891
0.01925	0.444846	0.472014	0.453195
0.019375	0.445379	0.470543	0.462751
0.0195	0.448085	0.472136	0.450292
0.019625	0.436057	0.472568	0.46041
0.01975	0.453725	0.479943	0.457979
0.019875	0.464296	0.472095	0.459406
0.02	0.461311	0.482838	0.46129
0.020125	0.462193	0.476961	0.468341
0.02025	0.474667	0.468619	0.459008
0.020375	0.48067	0.48006	0.442429
0.0205	0.481385	0.473	0.443891
0.020625	0.482678	0.477704	0.446937
0.02075	0.488929	0.478044	0.445837
0.020875	0.495512	0.469534	0.451506
0.021	0.494675	0.466695	0.462452
0.021125	0.496402	0.462945	0.452123
0.02125	0.487779	0.47303	0.453574
0.021375	0.486927	0.46003	0.467586
0.0215	0.487174	0.461369	0.46943
0.021625	0.484032	0.463181	0.475807
0.02175	0.479887	0.458162	0.468847
0.021875	0.475695	0.464024	0.472073
0.022	0.473108	0.458211	0.475137
0.022125	0.465038	0.469819	0.475655
0.02225	0.45954	0.468758	0.474177
0.022375	0.451473	0.462785	0.471234
0.0225	0.451651	0.46779	0.475124
0.022625	0.435328	0.464637	0.464582
0.02275	0.443717	0.470293	0.465952
0.022875	0.442567	0.473672	0.47565
0.023	0.457129	0.47513	0.47263
0.023125	0.453816	0.478771	0.475049
0.02325	0.458513	0.480068	0.473918
0.023375	0.453859	0.477402	0.480649
0.0235	0.465685	0.476253	0.479522
0.023625	0.4566	0.473015	0.473213
0.02375	0.452601	0.475693	0.46759
0.023875	0.458571	0.478109	0.469764
0.024	0.451906	0.485585	0.473479
0.024125	0.452266	0.48226	0.47362
0.02425	0.458045	0.482888	0.463681
0.024375	0.458271	0.483609	0.466343
0.0245	0.46225	0.481793	0.461691
0.024625	0.473813	0.47952	0.458468
0.02475	0.474029	0.479395	0.453867
0.024875	0.460097	0.470391	0.456487
0.025	0.464186	0.471025	0.450108
0.025125	0.457772	0.469082	0.455656
0.02525	0.462551	0.463133	0.44921
0.025375	0.468161	0.462345	0.450224
0.0255	0.477703	0.46143	0.451317
0.025625	0.483641	0.460148	0.454511
0.02575	0.48152	0.463217	0.457145
0.025875	0.485521	0.458484	0.448768
0.026	0.489491	0.462491	0.45021
0.026125	0.483849	0.463497	0.438778
0.02625	0.476874	0.465664	0.452651
0.026375	0.478773	0.465285	0.471455
0.0265	0.477211	0.46334	0.460684
0.026625	0.473199	0.468853	0.458806
0.02675	0.465334	0.472643	0.46158
0.026875	0.469117	0.473649	0.464085
0.027	0.475502	0.471241	0.4611
0.027125	0.464536	0.470202	0.472735
0.02725	0.466361	0.469035	0.461189
0.027375	0.455359	0.472335	0.471332
0.0275	0.449705	0.475816	0.47124
0.027625	0.444501	0.47951	0.464472
0.02775	0.44455	0.48168	0.461679
0.027875	0.443455	0.4748	0.474057
0.028	0.44541	0.477828	0.468563
0.028125	0.458575	0.476959	0.470841
0.02825	0.459361	0.479828	0.475104
0.028375	0.468559	0.472364	0.475528
0.0285	0.468674	0.473009	0.47804
0.028625	0.465406	0.471416	0.479083
0.02875	0.46986	0.47301	0.472693
0.028875	0.469877	0.472813	0.473348
0.029	0.473091	0.468498	0.477743
0.029125	0.474383	0.466412	0.472908
0.02925	0.477007	0.460915	0.473523
0.029375	0.470907	0.464412	0.474797
0.0295	0.48841	0.46954	0.466574
0.029625	0.489529	0.457619	0.46559
0.02975	0.484623	0.460374	0.464402
0.029875	0.485613	0.462142	0.452534
0.03	0.492058	0.466305	0.459395
0.030125	0.494963	0.463668	0.445481
0.03025	0.495813	0.468025	0.453713
0.030375	0.495881	0.466837	0.452057
0.0305	0.492395	0.462008	0.456321
0.030625	0.491162	0.466667	0.455221
0.03075	0.481198	0.467105	0.455105
0.030875	0.482385	0.471393	0.45446
0.031	0.473052	0.46712	0.461151
0.031125	0.47763	0.469368	0.454113
0.03125	0.47233	0.469922	0.460723
0.031375	0.470883	0.473049	0.456336
0.0315	0.472342	0.472874	0.461327
0.031625	0.470752	0.476869	0.459866
0.03175	0.464687	0.473519	0.454126
0.031875	0.469935	0.475538	0.447776
0.032	0.468395	0.471989	0.448154
0.032125	0.469619	0.464661	0.454261
0.03225	0.464802	0.47126	0.455696
0.032375	0.472199	0.466377	0.450629
0.0325	0.464501	0.47052	0.46484
0.032625	0.465171	0.470304	0.455964
0.03275	0.465206	0.473766	0.452153
0.032875	0.457501	0.471362	0.446282
0.033	0.464516	0.472293	0.443276
0.033125	0.463284	0.464118	0.444451
0.03325	0.460334	0.461277	0.446889
0.033375	0.461322	0.468286	0.449839
0.0335	0.459389	0.463249	0.450232
0.033625	0.455922	0.465742	0.455331
0.03375	0.452055	0.467837	0.464003
0.033875	0.451684	0.47111	0.461681
0.034	0.45599	0.470886	0.469525
0.034125	0.452968	0.468442	0.469816
0.03425	0.453917	0.467043	0.45999
0.034375	0.449155	0.471039	0.467259
0.0345	0.441704	0.469633	0.462722
0.034625	0.442412	0.468348	0.463839
0.03475	0.443827	0.470063	0.465984
0.034875	0.447749	0.468884	0.462583
0.035	0.448624	0.474014	0.470444
0.035125	0.453116	0.462485	0.468664
0.03525	0.452114	0.467097	0.451054
0.035375	0.448742	0.468891	0.45906
0.0355	0.451296	0.477209	0.462964
0.035625	0.463417	0.479515	0.44768
0.03575	0.459121	0.477961	0.452602
0.035875	0.476308	0.478895	0.449677
0.036	0.481158	0.471303	0.45196
0.036125	0.47972	0.477571	0.459559
0.03625	0.476563	0.461925	0.46066
0.036375	0.471362	0.461982	0.466498
0.0365	0.476224	0.474307	0.461025
0.036625	0.476578	0.475946	0.467691
0.03675	0.47249	0.472509	0.474571
0.036875	0.467726	0.466119	0.470912
0.037	0.465951	0.470687	0.470583
0.037125	0.455704	0.46805	0.475685
0.03725	0.452856	0.468853	0.476346
0.037375	0.461813	0.459382	0.469619
0.0375	0.461994	0.462893	0.463883
0.037625	0.468928	0.461889	0.471986
0.03775	0.473264	0.46604	0.468451
0.037875	0.458842	0.466353	0.471862
0.038	0.459971	0.465076	0.470805
0.038125	0.460442	0.471143	0.469068
0.03825	0.45651	0.459987	0.468031
0.038375	0.450121	0.463613	0.46402
0.0385	0.44498	0.470511	0.466638
0.038625	0.44638	0.469472	0.463567
0.03875	0.444105	0.462285	0.462565
0.038875	0.446932	0.462311	0.458929
0.039	0.450686	0.465807	0.462652
0.039125	0.449342	0.475596	0.466432
0.03925	0.456442	0.47301	0.465404
0.039375	0.457313	0.479659	0.464341
0.0395	0.460748	0.478112	0.469087
0.039625	0.461543	0.475498	0.461541
0.03975	0.459662	0.480394	0.470008
0.039875	0.466225	0.484272	0.463165
0.04	0.480338	0.480206	0.467954
0.040125	0.482594	0.476484	0.463542
0.04025	0.486	0.480416	0.463236
0.040375	0.494092	0.481711	0.466367
0.0405	0.493836	0.480407	0.467996
0.040625	0.495663	0.481813	0.464717
0.04075	0.487671	0.471464	0.465366
0.040875	0.494445	0.467523	0.46613
0.041	0.496954	0.466854	0.469642
0.041125	0.489752	0.466778	0.455026
0.04125	0.502714	0.468403	0.464364
0.041375	0.495055	0.468623	0.474278
0.0415	0.495671	0.468941	0.470163
0.041625	0.487027	0.465534	0.457806
0.04175	0.482385	0.465739	0.460843
0.041875	0.480028	0.474884	0.457296
0.042	0.472513	0.456435	0.454989
0.042125	0.46753	0.461305	0.456724
0.04225	0.469563	0.454428	0.453912
0.042375	0.470741	0.454555	0.451441
0.0425	0.460379	0.454688	0.458297
0.042625	0.467846	0.458403	0.470789
0.04275	0.477151	0.460297	0.462508
0.042875	0.455737	0.465794	0.472465
0.043	0.462761	0.469117	0.472049
0.043125	0.472698	0.471577	0.479382
0.04325	0.473457	0.467004	0.475164
0.043375	0.460666	0.467732	0.478196
0.0435	0.466156	0.471	0.488807
0.043625	0.472843	0.473862	0.481531
0.04375	0.466997	0.476428	0.47841
0.043875	0.471068	0.473536	0.474257
0.044	0.467685	0.476324	0.471594
0.044125	0.455726	0.479899	0.470977
0.04425	0.460307	0.47904	0.46807
0.044375	0.465973	0.480269	0.47387
0.0445	0.476997	0.479637	0.467491
0.044625	0.470981	0.469436	0.471378
0.04475	0.47179	0.474414	0.471969
0.044875	0.461591	0.461496	0.460175
0.045	0.456484	0.467021	0.462332
0.045125	0.464868	0.458288	0.462132
0.04525	0.455248	0.467448	0.466858
0.045375	0.458115	0.466886	0.464525
0.0455	0.464467	0.461367	0.466993
0.045625	0.475038	0.458015	0.453841
0.04575	0.473652	0.459241	0.458599
0.045875	0.476026	0.457471	0.466325
0.046	0.487991	0.462656	0.4639
0.046125	0.486262	0.469147	0.467601
0.04625	0.494182	0.467718	0.459708
0.046375	0.502957	0.470255	0.456242
0.0465	0.491083	0.472948	0.460079
0.046625	0.484795	0.468124	0.467212
0.04675	0.481581	0.461695	0.465469
0.046875	0.481716	0.462434	0.466881
0.047	0.477879	0.467019	0.463867
0.047125	0.475271	0.468805	0.465508
0.04725	0.470255	0.46999	0.463072
0.047375	0.459978	0.456621	0.466968
0.0475	0.461421	0.462745	0.463833
0.047625	0.45401	0.469288	0.458389
0.04775	0.456707	0.458552	0.459934
0.047875	0.452762	0.456561	0.465085
0.048	0.462705	0.460258	0.468503
0.048125	0.44195	0.461667	0.462983
0.04825	0.460501	0.46462	0.470914
0.048375	0.467517	0.463001	0.455644
0.0485	0.461718	0.463845	0.456308
0.048625	0.466647	0.455486	0.458233
0.04875	0.449867	0.459322	0.458292
0.048875	0.451938	0.45757	0.451011
0.049	0.451808	0.45771	0.449539
0.049125	0.461493	0.459746	0.45258
0.04925	0.456732	0.465302	0.450072
0.049375	0.462621	0.462891	0.452938
0.0495	0.470247	0.464147	0.449012
0.049625	0.46881	0.465815	0.442709
0.04975	0.461892	0.458137	0.445769
0.049875	0.465335	0.470059	0.448322
0.05	0.466498	0.459232	0.45505
0.050125	0.465497	0.464742	0.456379
0.05025	0.459453	0.463014	0.455698
0.050375	0.460277	0.466364	0.45631
0.0505	0.457399	0.46651	0.456224
0.050625	0.459765	0.468773	0.458931
0.05075	0.460087	0.464102	0.455871
0.050875	0.459227	0.470438	0.46155
0.051	0.468916	0.472378	0.458249
0.051125	0.461927	0.475439	0.470662
0.05125	0.461587	0.472001	0.46617
0.051375	0.465447	0.473011	0.459969
0.0515	0.463301	0.476251	0.468114
0.051625	0.464495	0.476286	0.45787
0.05175	0.474927	0.471168	0.464798
0.051875	0.455586	0.473827	0.463005
0.052	0.453741	0.470262	0.44423
0.052125	0.465356	0.468877	0.461269
0.05225	0.464038	0.467748	0.463008
0.052375	0.458479	0.465712	0.450129
0.0525	0.461235	0.460087	0.453845
0.052625	0.462504	0.472679	0.445994
0.05275	0.475003	0.476282	0.44831
0.052875	0.468515	0.460651	0.446591
0.053	0.477873	0.462082	0.454373
0.053125	0.479082	0.464699	0.462081
0.05325	0.470629	0.463151	0.470448
0.053375	0.464914	0.474194	0.474047
0.0535	0.474527	0.463568	0.471021
0.053625	0.463689	0.467969	0.468394
0.05375	0.451133	0.473452	0.46699
0.053875	0.451715	0.463253	0.463244
0.054	0.444797	0.463484	0.471434
0.054125	0.44965	0.464472	0.467448
0.05425	0.445752	0.465624	0.466744
0.054375	0.448686	0.46295	0.465316
0.0545	0.447856	0.464465	0.468516
0.054625	0.446883	0.465755	0.460246
0.05475	0.443271	0.462795	0.466653
0.054875	0.448136	0.463448	0.467704
0.055	0.447088	0.458791	0.465378
0.055125	0.461711	0.463432	0.468249
0.05525	0.459947	0.459773	0.464349
0.055375	0.465836	0.464986	0.466375
0.0555	0.472359	0.461945	0.470625
0.055625	0.474085	0.466532	0.472426
0.05575	0.476947	0.465634	0.465111
0.055875	0.483544	0.475379	0.464086
0.056	0.480806	0.471657	0.466885
0.056125	0.459348	0.468094	0.466583
0.05625	0.491424	0.457158	0.467827
0.056375	0.459081	0.472298	0.459264
0.0565	0.480516	0.470224	0.470135
0.056625	0.481057	0.469863	0.464485
0.05675	0.492762	0.465429	0.469602
0.056875	0.491723	0.463935	0.467541
0.057	0.486418	0.461676	0.465979
0.057125	0.485564	0.464904	0.466474
0.05725	0.487457	0.456256	0.471982
0.057375	0.487412	0.458694	0.468301
0.0575	0.494392	0.464424	0.466042
0.057625	0.484949	0.466663	0.466537
0.05775	0.48775	0.460534	0.465739
0.057875	0.476345	0.458703	0.46434
0.058	0.479127	0.455456	0.46973
0.058125	0.474673	0.459753	0.469987
0.05825	0.477438	0.459213	0.472164
0.058375	0.4613	0.459359	0.457006
0.0585	0.456576	0.45436	0.455481
0.058625	0.453068	0.456789	0.464616
0.05875	0.452928	0.467286	0.466986
0.058875	0.449473	0.468878	0.459287
0.059	0.442814	0.470499	0.45786
0.059125	0.442441	0.468249	0.458554
0.05925	0.441464	0.466001	0.445758
0.059375	0.441658	0.467793	0.44458
0.0595	0.44949	0.465953	0.452294
0.059625	0.450779	0.463745	0.455407
0.05975	0.442915	0.466652	0.465961
0.059875	0.443832	0.474882	0.459693
0.06	0.439773	0.47542	0.469243
0.060125	0.436346	0.476158	0.459867
0.06025	0.439284	0.474319	0.471334
0.060375	0.438317	0.474364	0.461306
0.0605	0.435579	0.473881	0.455242
0.060625	0.436397	0.47112	0.440738
0.06075	0.441386	0.472469	0.452429
0.060875	0.452968	0.473587	0.454626
0.061	0.462328	0.469129	0.470872
0.061125	0.470281	0.476387	0.468052
0.06125	0.465228	0.471713	0.473985
0.061375	0.464107	0.460779	0.469254
0.0615	0.471718	0.454455	0.473684
0.061625	0.474683	0.45701	0.469918
0.06175	0.476618	0.452918	0.474699
0.061875	0.482334	0.455582	0.474251
0.062	0.482282	0.459473	0.474079
0.062125	0.478248	0.463085	0.470556
0.06225	0.491732	0.462337	0.471602
0.062375	0.488945	0.466266	0.473436
0.0625	0.492241	0.462482	0.46989
0.062625	0.497314	0.459864	0.469246
0.06275	0.497644	0.463914	0.458518
0.062875	0.494654	0.455131	0.457928
0.063	0.49659	0.459731	0.46279
0.063125	0.493193	0.468904	0.458161
0.06325	0.493797	0.476324	0.450868
0.063375	0.491065	0.464695	0.451773
0.0635	0.491822	0.470554	0.461661
0.063625	0.488783	0.470855	0.452643
0.06375	0.486953	0.474017	0.446579
0.063875	0.487052	0.474693	0.439455
0.064	0.478102	0.478603	0.439052
0.064125	0.488259	0.471691	0.433291
0.06425	0.488051	0.469638	0.447096
0.064375	0.480858	0.470061	0.446889
0.0645	0.465505	0.470554	0.445309
0.064625	0.474749	0.47493	0.448382
0.06475	0.475154	0.475327	0.447642
0.064875	0.467157	0.478972	0.456604
0.065	0.472571	0.477908	0.460631
0.065125	0.470782	0.471823	0.460739
0.06525	0.47152	0.470352	0.467112
0.065375	0.478084	0.471105	0.458371
0.0655	0.462945	0.470321	0.466375
0.065625	0.471676	0.472377	0.467795
0.06575	0.482286	0.471718	0.465628
0.065875	0.47375	0.476951	0.465595
0.066	0.480522	0.473467	0.464555
0.066125	0.473884	0.473011	0.465293
0.06625	0.472738	0.478425	0.467258
0.066375	0.467819	0.47229	0.471353
0.0665	0.473925	0.469135	0.470925
0.066625	0.459097	0.469865	0.468908
0.06675	0.459421	0.474002	0.474655
0.066875	0.464767	0.473346	0.474333
0.067	0.454046	0.475458	0.469176
0.067125	0.460609	0.477802	0.469892
0.06725	0.466377	0.476631	0.46099
0.067375	0.469982	0.481588	0.4652
0.0675	0.47214	0.474177	0.45954
0.067625	0.469368	0.473787	0.464084
0.06775	0.482568	0.479147	0.45907
0.067875	0.480098	0.482568	0.457993
0.068	0.474943	0.480239	0.454016
0.068125	0.4817	0.472757	0.457355
0.06825	0.482261	0.466357	0.449913
0.068375	0.480426	0.46993	0.461981
0.0685	0.482534	0.464867	0.467998
0.068625	0.480144	0.467565	0.463035
0.06875	0.482825	0.463661	0.470554
0.068875	0.479145	0.463811	0.472333
0.069	0.472478	0.464197	0.478536
0.069125	0.476536	0.464025	0.474602
0.06925	0.480081	0.463766	0.469067
0.069375	0.477064	0.464196	0.471065
0.0695	0.476614	0.471438	0.462753
0.069625	0.480217	0.470904	0.464634
0.06975	0.480487	0.477139	0.471049
0.069875	0.475654	0.468582	0.469175
0.07	0.463792	0.472296	0.474054
0.070125	0.464135	0.478235	0.463785
0.07025	0.459612	0.480032	0.471832
0.070375	0.457624	0.478496	0.470204
0.0705	0.451529	0.473243	0.471772
0.070625	0.449019	0.471159	0.467609
0.07075	0.437198	0.481082	0.471561
0.070875	0.432338	0.478611	0.473953
0.071	0.43878	0.466655	0.469711
0.071125	0.44018	0.466956	0.476665
0.07125	0.442846	0.479233	0.467808
0.071375	0.448138	0.473369	0.468518
0.0715	0.445323	0.47278	0.474981
0.071625	0.456492	0.47838	0.469774
0.07175	0.468375	0.474572	0.472334
0.071875	0.47025	0.474627	0.474033
0.072	0.465755	0.475556	0.477025
0.072125	0.473924	0.473927	0.478596
0.07225	0.478721	0.482953	0.477153
0.072375	0.486195	0.473892	0.470354
0.0725	0.476288	0.479524	0.467705
0.072625	0.475534	0.477344	0.459684
0.07275	0.486248	0.477203	0.462513
0.072875	0.490636	0.477307	0.464606
0.073	0.493647	0.474604	0.468869
0.073125	0.486374	0.477289	0.459424
0.07325	0.485471	0.483335	0.467376
0.073375	0.483946	0.471589	0.458935
0.0735	0.474603	0.475207	0.468722
0.073625	0.478977	0.475161	0.459153
0.07375	0.475786	0.474726	0.457195
0.073875	0.473608	0.470667	0.454483
0.074	0.483479	0.473763	0.45776
0.074125	0.479155	0.4759	0.465364
0.07425	0.465574	0.472997	0.463499
0.074375	0.472855	0.47387	0.466051
0.0745	0.46584	0.473457	0.465987
0.074625	0.454759	0.481292	0.46691
0.07475	0.447046	0.47423	0.465104
0.074875	0.443425	0.470475	0.468925
0.075	0.444642	0.473816	0.470413
0.075125	0.440815	0.472743	0.465895
0.07525	0.442963	0.464924	0.471779
0.075375	0.44334	0.468	0.476444
0.0755	0.439439	0.466199	0.470525
0.075625	0.437928	0.464457	0.475734
0.07575	0.436763	0.463944	0.476216
0.075875	0.437264	0.469307	0.476804
0.076	0.433892	0.460753	0.478196
0.076125	0.435982	0.464838	0.47519
0.07625	0.438477	0.468855	0.476352
0.076375	0.442243	0.466609	0.478466
0.0765	0.453949	0.46759	0.474284
0.076625	0.456739	0.465122	0.474035
0.07675	0.460477	0.464998	0.472363
0.076875	0.460779	0.47037	0.476019
0.077	0.464267	0.464918	0.464063
0.077125	0.463508	0.468801	0.472507
0.07725	0.454168	0.464308	0.46112
0.077375	0.455367	0.46747	0.470542
0.0775	0.457887	0.466102	0.471653
0.077625	0.451896	0.468253	0.466492
0.07775	0.456895	0.468389	0.466475
0.077875	0.445305	0.467996	0.466157
0.078	0.453346	0.469393	0.46494
0.078125	0.454544	0.465293	0.466067
0.07825	0.444736	0.47147	0.46485
0.078375	0.440345	0.471427	0.46007
0.0785	0.443609	0.477886	0.46622
0.078625	0.451075	0.464941	0.461113
0.07875	0.462587	0.47444	0.463427
0.078875	0.468987	0.46926	0.462486
0.079	0.471998	0.474889	0.452979
0.079125	0.47411	0.471453	0.453734
0.07925	0.476655	0.462965	0.450065
0.079375	0.468762	0.465138	0.456636
0.0795	0.47329	0.465475	0.456954
0.079625	0.480351	0.469116	0.457098
0.07975	0.478346	0.469609	0.46027
0.079875	0.475317	0.472598	0.466767
0.08	0.475872	0.475533	0.452084
0.080125	0.472012	0.473785	0.461217
0.08025	0.457631	0.468655	0.462924
0.080375	0.46141	0.46238	0.46063
0.0805	0.448167	0.469082	0.466733
0.080625	0.438146	0.473671	0.464849
0.08075	0.433359	0.467074	0.463858
0.080875	0.434272	0.46453	0.471156
0.081	0.432388	0.465544	0.465923
0.081125	0.434114	0.468555	0.469059
0.08125	0.43415	0.470589	0.465696
0.081375	0.432358	0.468667	0.469899
0.0815	0.436152	0.467526	0.469715
0.081625	0.438066	0.47038	0.472323
0.08175	0.434479	0.476256	0.469965
0.081875	0.43481	0.473512	0.472609
0.082	0.436016	0.473924	0.473166
0.082125	0.439251	0.468531	0.475969
0.08225	0.435081	0.467493	0.476881
0.082375	0.441456	0.466872	0.47666
0.0825	0.44628	0.46616	0.477587
0.082625	0.450548	0.46689	0.472785
0.08275	0.457969	0.46668	0.466593
0.082875	0.463647	0.466146	0.470615
0.083	0.472615	0.465858	0.470933
0.083125	0.489362	0.467704	0.46953
0.08325	0.482549	0.470578	0.466066
0.083375	0.483701	0.472256	0.459467
0.0835	0.479756	0.475658	0.463843
0.083625	0.486019	0.47092	0.460592
0.08375	0.483106	0.465938	0.458452
0.083875	0.483744	0.4635	0.454238
0.084	0.480682	0.462144	0.457203
0.084125	0.473499	0.468136	0.454401
0.08425	0.468208	0.475469	0.453536
0.084375	0.468063	0.472712	0.44933
0.0845	0.466009	0.47038	0.461187
0.084625	0.468569	0.467675	0.458944
0.08475	0.468936	0.464481	0.462126
0.084875	0.468365	0.462688	0.460685
0.085	0.469693	0.461825	0.461896
0.085125	0.466502	0.465608	0.45953
0.08525	0.465253	0.458132	0.468902
0.085375	0.469224	0.466478	0.471728
0.0855	0.475636	0.472526	0.464782
0.085625	0.475321	0.469328	0.47514
0.08575	0.483179	0.46094	0.461472
0.085875	0.486239	0.46064	0.45996
0.086	0.4807	0.463394	0.47218
0.086125	0.468854	0.465341	0.464944
0.08625	0.472558	0.465363	0.467144
0.086375	0.4683	0.464278	0.472722
0.0865	0.466778	0.470973	0.469505
0.086625	0.450684	0.46869	0.469591
0.08675	0.463558	0.46101	0.459559
0.086875	0.468383	0.463065	0.461807
0.087	0.462073	0.467269	0.460526
0.087125	0.46566	0.46675	0.459507
0.08725	0.469609	0.47269	0.458436
0.087375	0.480525	0.47391	0.451735
0.0875	0.475838	0.458482	0.454128
0.087625	0.481872	0.463102	0.451696
0.08775	0.489885	0.461111	0.439014
0.087875	0.48842	0.468511	0.451393
0.088	0.481005	0.469128	0.461048
0.088125	0.4927	0.470727	0.452572
0.08825	0.488402	0.465695	0.450065
0.088375	0.477196	0.465973	0.448504
0.0885	0.482328	0.457549	0.450024
0.088625	0.480539	0.471259	0.458526
0.08875	0.47717	0.467788	0.455349
0.088875	0.483337	0.472045	0.453567
0.089	0.470357	0.475953	0.456399
0.089125	0.466979	0.469815	0.451279
0.08925	0.456239	0.469819	0.453352
0.089375	0.459191	0.467145	0.465364
0.0895	0.459086	0.471627	0.450872
0.089625	0.457506	0.466058	0.461177
0.08975	0.460068	0.467326	0.459618
0.089875	0.468138	0.469918	0.455729
0.09	0.471906	0.4616	0.449242
0.090125	0.460335	0.46152	0.457044
0.09025	0.463312	0.459249	0.46238
0.090375	0.472289	0.466905	0.463204
0.0905	0.472255	0.466012	0.456476
0.090625	0.469057	0.458057	0.460981
0.09075	0.475313	0.459882	0.459794
0.090875	0.4739	0.461235	0.468429
0.091	0.477035	0.465219	0.468284
0.091125	0.480302	0.469177	0.468752
0.09125	0.470499	0.460485	0.469169
0.091375	0.472233	0.463472	0.470662
0.0915	0.48567	0.463635	0.464653
0.091625	0.475761	0.471235	0.459532
0.09175	0.46582	0.478951	0.456335
0.091875	0.469645	0.466319	0.455804
0.092	0.463574	0.468674	0.456142
0.092125	0.473059	0.470276	0.45333
0.09225	0.473044	0.471677	0.456674
0.092375	0.472149	0.474441	0.457887
0.0925	0.47026	0.47251	0.45176
0.092625	0.477558	0.474595	0.452514
0.09275	0.460233	0.474475	0.455486
0.092875	0.457177	0.47125	0.457709
0.093	0.466095	0.473004	0.460686
0.093125	0.478967	0.47521	0.457464
0.09325	0.474072	0.476041	0.456815
0.093375	0.468733	0.474043	0.452362
0.0935	0.438152	0.476398	0.449844
0.093625	0.452885	0.470091	0.450286
0.09375	0.459777	0.468943	0.452687
0.093875	0.465674	0.469636	0.449933
0.094	0.474979	0.469617	0.45984
0.094125	0.466183	0.462908	0.463193
0.09425	0.471307	0.470368	0.461506
0.094375	0.471705	0.466609	0.469497
0.0945	0.460503	0.462648	0.457457
0.094625	0.46676	0.467518	0.448354
0.09475	0.471888	0.469499	0.451871
0.094875	0.479453	0.471894	0.454157
0.095	0.473998	0.473789	0.453845
0.095125	0.464056	0.469936	0.45574
0.09525	0.466684	0.473018	0.457115
0.095375	0.474683	0.473033	0.459182
0.0955	0.480326	0.478076	0.457225
0.095625	0.4922	0.475654	0.467258
0.09575	0.492962	0.482884	0.467115
0.095875	0.491706	0.475423	0.467153
0.096	0.482515	0.474067	0.473845
0.096125	0.480295	0.476945	0.4776
0.09625	0.479227	0.473971	0.470921
0.096375	0.47844	0.467038	0.474376
0.0965	0.466333	0.463825	0.475393
0.096625	0.475054	0.462411	0.467012
0.09675	0.468159	0.461549	0.465365
0.096875	0.462456	0.464377	0.466615
0.097	0.452363	0.468073	0.45991
0.097125	0.445888	0.455606	0.460516
0.09725	0.447669	0.46222	0.463641
0.097375	0.449626	0.456805	0.458551
0.0975	0.451817	0.460146	0.466995
0.097625	0.439387	0.461816	0.463244
0.09775	0.43838	0.455946	0.465077
0.097875	0.440826	0.454409	0.468864
0.098	0.440054	0.459836	0.464135
0.098125	0.440152	0.462553	0.462572
0.09825	0.440813	0.465291	0.465383
0.098375	0.444836	0.454562	0.458673
0.0985	0.443044	0.456499	0.466191
0.098625	0.446345	0.465038	0.46491
0.09875	0.44498	0.471876	0.467302
0.098875	0.452085	0.474234	0.459388
0.099	0.452863	0.459691	0.464421
0.099125	0.462362	0.475522	0.462612
0.09925	0.472532	0.479069	0.468258
0.099375	0.484534	0.481825	0.455781
0.0995	0.489227	0.474203	0.468857
0.099625	0.481652	0.476656	0.470846
0.09975	0.464886	0.47525	0.475236
0.099875	0.482908	0.478938	0.471577
0.1	0.492703	0.479947	0.468096
0.100125	0.492199	0.476382	0.466921
0.10025	0.488756	0.479886	0.468034
0.100375	0.49178	0.481476	0.464534
0.1005	0.486579	0.477045	0.474296
0.100625	0.48337	0.485758	0.469197
0.10075	0.482444	0.47341	0.473964
0.100875	0.484038	0.475231	0.474153
0.101	0.488591	0.47743	0.469779
0.101125	0.48501	0.479922	0.471275
0.10125	0.4806	0.472412	0.473398
0.101375	0.476387	0.470624	0.480395
0.1015	0.477349	0.466759	0.479413
0.101625	0.469953	0.464736	0.478185
0.10175	0.478489	0.463442	0.47683
0.101875	0.479594	0.461903	0.479732
0.102	0.475785	0.460828	0.474059
0.102125	0.474458	0.467843	0.472334
0.10225	0.473361	0.463717	0.475609
0.102375	0.45932	0.46331	0.474227
0.1025	0.477386	0.464186	0.467428
0.102625	0.481756	0.475949	0.46802
0.10275	0.465192	0.472334	0.464327
0.102875	0.465318	0.476231	0.47461
0.103	0.465144	0.475698	0.472962
0.103125	0.471064	0.47562	0.46754
0.10325	0.463943	0.476835	0.468194
0.103375	0.457707	0.476501	0.457867
0.1035	0.454499	0.479807	0.460189
0.103625	0.455311	0.47429	0.458788
0.10375	0.455265	0.473912	0.462399
0.103875	0.463017	0.477379	0.454502
0.104	0.4631	0.479498	0.458129
0.104125	0.461226	0.473936	0.455636
0.10425	0.457769	0.476649	0.451012
0.104375	0.468811	0.476229	0.448444
0.1045	0.470572	0.473656	0.45308
0.104625	0.463918	0.469857	0.461627
0.10475	0.459007	0.471001	0.457407
0.104875	0.46282	0.472657	0.457271
0.105	0.468416	0.469703	0.44976
0.105125	0.463605	0.481991	0.453138
0.10525	0.462934	0.47992	0.458496
0.105375	0.464068	0.47028	0.455141
0.1055	0.463597	0.474322	0.449757
0.105625	0.465228	0.470482	0.451887
0.10575	0.46138	0.472087	0.459524
0.105875	0.469099	0.470662	0.452889
0.106	0.475718	0.478906	0.457265
0.106125	0.473447	0.468568	0.458627
0.10625	0.452226	0.475289	0.459686
0.106375	0.46051	0.467252	0.458835
0.1065	0.462291	0.474029	0.472097
0.106625	0.45348	0.462825	0.47663
0.10675	0.443221	0.467773	0.473962
0.106875	0.440546	0.466673	0.466797
0.107	0.441823	0.465911	0.468082
0.107125	0.445056	0.464981	0.467672
0.10725	0.44552	0.47191	0.462755
0.107375	0.455381	0.464053	0.459071
0.1075	0.467339	0.462365	0.462842
0.107625	0.463984	0.46041	0.471994
0.10775	0.481512	0.460617	0.468995
0.107875	0.476262	0.4688	0.468567
0.108	0.469993	0.462863	0.458554
0.108125	0.482519	0.469638	0.457033
0.10825	0.4704	0.471436	0.455654
0.108375	0.4684	0.471961	0.458919
0.1085	0.470561	0.472138	0.461971
0.108625	0.481374	0.47409	0.454862
0.10875	0.481994	0.480288	0.457352
0.108875	0.477172	0.482937	0.458617
0.109	0.47646	0.486375	0.453444
0.109125	0.478141	0.486922	0.447937
0.10925	0.479604	0.487699	0.448023
0.109375	0.478274	0.487437	0.448109
0.1095	0.474324	0.482719	0.457488
0.109625	0.476707	0.482997	0.453084
0.10975	0.47626	0.483247	0.451459
0.109875	0.472996	0.479933	0.456761
0.11	0.457964	0.482178	0.456048
0.110125	0.467699	0.480765	0.449712
0.11025	0.469477	0.477015	0.441292
0.110375	0.445145	0.476074	0.435574
0.1105	0.442533	0.473351	0.442604
0.110625	0.438311	0.477564	0.446143
0.11075	0.439758	0.471164	0.447144
0.110875	0.438605	0.476769	0.447592
0.111	0.435042	0.473666	0.445411
0.111125	0.451908	0.47443	0.435789
0.11125	0.456565	0.479677	0.446542
0.111375	0.452665	0.467983	0.446123
0.1115	0.463852	0.47158	0.445852
0.111625	0.457533	0.46851	0.450889
0.11175	0.459295	0.464871	0.457225
0.111875	0.469234	0.468156	0.450436
0.112	0.481072	0.480407	0.453279
0.112125	0.468516	0.471344	0.466057
0.11225	0.481237	0.48084	0.468111
0.112375	0.470508	0.465102	0.46738
0.1125	0.489813	0.473241	0.47084
0.112625	0.492071	0.468866	0.469863
0.11275	0.479165	0.472685	0.468633
0.112875	0.484838	0.460905	0.474081
0.113	0.483152	0.464477	0.479189
0.113125	0.484364	0.466266	0.475625
0.11325	0.483957	0.464607	0.475364
0.113375	0.465588	0.471298	0.481274
0.1135	0.45849	0.466476	0.482104
0.113625	0.455984	0.469003	0.476164
0.11375	0.453433	0.473228	0.474395
0.113875	0.448581	0.480652	0.476174
0.114	0.448495	0.475498	0.475588
0.114125	0.44977	0.471861	0.473351
0.11425	0.449997	0.478469	0.465624
0.114375	0.446671	0.481028	0.46428
0.1145	0.442797	0.47623	0.464289
0.114625	0.454594	0.478792	0.468709
0.11475	0.465581	0.47594	0.468832
0.114875	0.463401	0.475532	0.462208
0.115	0.443701	0.472502	0.463032
0.115125	0.450454	0.484043	0.456356
0.11525	0.438974	0.4787	0.463363
0.115375	0.450265	0.475384	0.462236
0.1155	0.449933	0.470399	0.463736
0.115625	0.460272	0.472062	0.462078
0.11575	0.463314	0.46861	0.462366
0.115875	0.467059	0.46535	0.461101
0.116	0.460271	0.460864	0.460978
0.116125	0.447158	0.461883	0.456638
0.11625	0.440581	0.460649	0.456737
0.116375	0.448884	0.461276	0.457858
0.1165	0.448474	0.46546	0.459265
0.116625	0.451699	0.475771	0.456778
0.11675	0.45064	0.465566	0.45906
0.116875	0.453649	0.459925	0.45992
0.117	0.444223	0.46282	0.458852
0.117125	0.451659	0.467776	0.461387
0.11725	0.451685	0.46529	0.456443
0.117375	0.455184	0.460631	0.46089
0.1175	0.452476	0.4553	0.462909
0.117625	0.462333	0.459696	0.460302
0.11775	0.47429	0.458111	0.459443
0.117875	0.470739	0.458112	0.459223
0.118	0.468274	0.462569	0.462772
0.118125	0.469723	0.459155	0.464675
0.11825	0.476941	0.466961	0.464143
0.118375	0.466367	0.468222	0.467777
0.1185	0.46122	0.482375	0.468094
0.118625	0.454815	0.481761	0.470797
0.11875	0.457328	0.478981	0.475283
0.118875	0.453119	0.476892	0.473308
0.119	0.452391	0.47989	0.470538
0.119125	0.453305	0.469802	0.470159
0.11925	0.45301	0.478506	0.473592
0.119375	0.45136	0.476634	0.460766
0.1195	0.444925	0.475441	0.467942
0.119625	0.444391	0.4727	0.46953
0.11975	0.448633	0.476858	0.468915
0.119875	0.448532	0.472117	0.472163
0.12	0.448473	0.471994	0.444218
0.120125	0.443209	0.473926	0.461246
0.12025	0.458815	0.473191	0.475017
0.120375	0.4689	0.470415	0.469844
0.1205	0.476	0.470958	0.474835
0.120625	0.472251	0.46529	0.472975
0.12075	0.468271	0.47458	0.47362
0.120875	0.466896	0.473449	0.458277
0.121	0.468658	0.474088	0.462234
0.121125	0.472975	0.474838	0.455731
0.12125	0.476164	0.478928	0.454624
0.121375	0.462254	0.477948	0.457745
0.1215	0.465004	0.475968	0.453841
0.121625	0.474719	0.481557	0.460165
0.12175	0.476571	0.48345	0.462296
0.121875	0.473956	0.481338	0.451754
0.122	0.472575	0.483237	0.46414
0.122125	0.463407	0.474703	0.450901
0.12225	0.463481	0.480431	0.460335
0.122375	0.463943	0.474864	0.45284
0.1225	0.461667	0.483961	0.458237
0.122625	0.449803	0.481776	0.463039
0.12275	0.443745	0.480692	0.464891
0.122875	0.451165	0.471827	0.468333
0.123	0.455717	0.4709	0.469159
0.123125	0.459351	0.470704	0.465612
0.12325	0.463597	0.46964	0.475292
0.123375	0.46827	0.469659	0.474886
0.1235	0.472231	0.459779	0.470878
0.123625	0.4674	0.468642	0.478348
0.12375	0.467994	0.463059	0.47291
0.123875	0.479579	0.457354	0.478955
0.124	0.479905	0.457329	0.476652
0.124125	0.477904	0.455007	0.474661
0.12425	0.483613	0.467062	0.476097
0.124375	0.480123	0.463383	0.477651
0.1245	0.479539	0.459597	0.476424
0.124625	0.478647	0.461669	0.474525
0.12475	0.469449	0.471619	0.470255
0.124875	0.473876	0.468541	0.463176
0.125	0.469324	0.472718	0.464677
0.125125	0.468784	0.472824	0.467252
0.12525	0.468328	0.469336	0.467962
0.125375	0.480046	0.469093	0.46679
0.1255	0.472191	0.46471	0.451411
0.125625	0.475488	0.469381	0.458924
0.12575	0.477448	0.467929	0.455639
0.125875	0.472065	0.473347	0.45955
0.126	0.473101	0.478525	0.468577
0.126125	0.467061	0.471474	0.466779
0.12625	0.465793	0.477771	0.454797
0.126375	0.459048	0.479134	0.464407
0.1265	0.448136	0.479106	0.467279
0.126625	0.444864	0.470241	0.469442
0.12675	0.443191	0.471315	0.472607
0.126875	0.444307	0.478665	0.469989
0.127	0.444168	0.469057	0.471133
0.127125	0.444712	0.487456	0.468191
0.12725	0.448276	0.480227	0.466255
0.127375	0.450196	0.482148	0.469586
0.1275	0.460564	0.484241	0.467036
0.127625	0.469195	0.47081	0.475857
0.12775	0.462093	0.472918	0.474304
0.127875	0.460172	0.468422	0.474206
0.128	0.47404	0.479532	0.46264
0.128125	0.472812	0.484095	0.458313
0.12825	0.476189	0.473524	0.466494
0.128375	0.46193	0.470411	0.448122
0.1285	0.464902	0.472576	0.443709
0.128625	0.462699	0.461331	0.45804
0.12875	0.466052	0.472502	0.459203
0.128875	0.467191	0.466865	0.458056
0.129	0.466072	0.469345	0.461217
0.129125	0.469348	0.48155	0.473466
0.12925	0.471754	0.462328	0.465159
0.129375	0.467739	0.46993	0.467993
0.1295	0.45883	0.466142	0.461278
0.129625	0.448449	0.468137	0.460099
0.12975	0.459516	0.463234	0.45617
0.129875	0.452306	0.465693	0.456712
0.13	0.463848	0.473536	0.445951
0.130125	0.454509	0.474079	0.454787
0.13025	0.457178	0.474871	0.456374
0.130375	0.458596	0.476376	0.456401
0.1305	0.46128	0.474092	0.453865
0.130625	0.466429	0.481977	0.455755
0.13075	0.476032	0.47361	0.449747
0.130875	0.474891	0.482084	0.459159
0.131	0.485725	0.480736	0.447194
0.131125	0.482691	0.474238	0.459211
0.13125	0.491042	0.476319	0.469279
0.131375	0.492936	0.479354	0.466225
0.1315	0.497095	0.47342	0.463024
0.131625	0.486925	0.478063	0.471516
0.13175	0.485846	0.467918	0.464476
0.131875	0.47878	0.469375	0.467369
0.132	0.468588	0.467152	0.466127
0.132125	0.468833	0.468186	0.475287
0.13225	0.46202	0.469159	0.474956
0.132375	0.465478	0.466941	0.475242
0.1325	0.478401	0.469774	0.47438
0.132625	0.476941	0.466318	0.471222
0.13275	0.471716	0.463437	0.474871
0.132875	0.471731	0.470259	0.471018
0.133	0.475307	0.469132	0.476403
0.133125	0.472408	0.467879	0.469045
0.13325	0.470226	0.465583	0.468382
0.133375	0.470185	0.47008	0.468613
0.1335	0.469003	0.463868	0.464801
0.133625	0.474126	0.46454	0.467067
0.13375	0.464926	0.465843	0.468976
0.133875	0.461678	0.471825	0.463153
0.134	0.464775	0.460648	0.466821
0.134125	0.468169	0.464596	0.466853
0.13425	0.465309	0.474177	0.464954
0.134375	0.470443	0.472354	0.461657
0.1345	0.474835	0.471747	0.462231
0.134625	0.482326	0.472556	0.462249
0.13475	0.484119	0.46919	0.4644
0.134875	0.471827	0.466267	0.458413
0.135	0.474497	0.470303	0.466045
0.135125	0.477073	0.47241	0.468758
0.13525	0.470576	0.471004	0.46777
0.135375	0.473899	0.471213	0.471014
0.1355	0.471028	0.479382	0.46628
0.135625	0.472176	0.475787	0.478981
0.13575	0.474351	0.471511	0.477273
0.135875	0.475527	0.467791	0.47067
0.136	0.467828	0.475261	0.471136
0.136125	0.463311	0.472519	0.469331
0.13625	0.473489	0.47757	0.469995
0.136375	0.465833	0.475699	0.466713
0.1365	0.457576	0.474654	0.472205
0.136625	0.463925	0.479603	0.469693
0.13675	0.462408	0.471809	0.469254
0.136875	0.463676	0.469549	0.468113
0.137	0.487064	0.475012	0.465869
0.137125	0.483985	0.468809	0.469819
0.13725	0.474139	0.474765	0.465368
0.137375	0.472419	0.470567	0.469209
0.1375	0.477385	0.473453	0.46711
0.137625	0.479933	0.473862	0.469588
0.13775	0.475494	0.469116	0.472557
0.137875	0.482537	0.466354	0.471405
0.138	0.473923	0.470154	0.463134
0.138125	0.465139	0.479865	0.465661
0.13825	0.470381	0.468826	0.465946
0.138375	0.476706	0.472957	0.46685
0.1385	0.474859	0.47389	0.467006
0.138625	0.478994	0.465148	0.471436
0.13875	0.448652	0.464377	0.46637
0.138875	0.458693	0.469666	0.463934
0.139	0.449526	0.470745	0.467749
0.139125	0.448363	0.467259	0.470392
0.13925	0.448233	0.469283	0.464596
0.139375	0.446744	0.465343	0.461496
0.1395	0.453902	0.472228	0.473361
0.139625	0.461007	0.474818	0.471093
0.13975	0.46008	0.473806	0.470739
0.139875	0.464644	0.472752	0.470183
0.14	0.464393	0.464874	0.462747
0.140125	0.461742	0.472125	0.477347
0.14025	0.466465	0.4766	0.471956
0.140375	0.479259	0.466562	0.466008
0.1405	0.473864	0.473638	0.467059
0.140625	0.482679	0.466901	0.473907
0.14075	0.478111	0.472148	0.469755
0.140875	0.471905	0.467277	0.471686
0.141	0.465506	0.475416	0.473783
0.141125	0.46598	0.473096	0.473314
0.14125	0.471876	0.478597	0.468286
0.141375	0.469968	0.476123	0.463988
0.1415	0.466918	0.473659	0.465365
0.141625	0.461843	0.481012	0.469017
0.14175	0.462582	0.480741	0.476503
0.141875	0.468232	0.486279	0.476768
0.142	0.464858	0.475973	0.477711
0.142125	0.468374	0.483502	0.473417
0.14225	0.479425	0.483666	0.468124
0.142375	0.47652	0.473762	0.46727
0.1425	0.487345	0.468615	0.465661
0.142625	0.480097	0.475199	0.462187
0.14275	0.485641	0.47375	0.472486
0.142875	0.49131	0.479967	0.468373
0.143	0.494455	0.467502	0.463485
0.143125	0.489102	0.464903	0.470652
0.14325	0.489212	0.468405	0.465341
0.143375	0.484835	0.475858	0.469081
0.1435	0.4844	0.470548	0.46942
0.143625	0.48158	0.46684	0.465293
0.14375	0.480803	0.469022	0.468775
0.143875	0.481628	0.462189	0.472099
0.144	0.479747	0.46008	0.470363
0.144125	0.463718	0.464218	0.469389
0.14425	0.474637	0.455556	0.469994
0.144375	0.480099	0.456755	0.474651
0.1445	0.479135	0.454094	0.471365
0.144625	0.473062	0.455362	0.457849
0.14475	0.467683	0.454274	0.461995
0.144875	0.491471	0.450327	0.459782
0.145	0.48001	0.453376	0.452993
0.145125	0.480109	0.458951	0.467692
0.14525	0.47928	0.460297	0.468431
0.145375	0.475603	0.464843	0.469285
0.1455	0.47706	0.460064	0.472787
0.145625	0.476942	0.465939	0.47411
0.14575	0.477505	0.463073	0.467272
0.145875	0.465392	0.464552	0.47204
0.146	0.477309	0.471659	0.473734
0.146125	0.472828	0.472181	0.47078
0.14625	0.463549	0.469132	0.472337
0.146375	0.477784	0.472732	0.474352
0.1465	0.472193	0.470738	0.471596
0.146625	0.463287	0.480248	0.463456
0.14675	0.46399	0.47702	0.471061
0.146875	0.452213	0.478852	0.470595
0.147	0.445707	0.476329	0.46573
0.147125	0.445077	0.480279	0.467631
0.14725	0.454375	0.467674	0.469362
0.147375	0.458703	0.468199	0.466224
0.1475	0.455629	0.474812	0.465484
0.147625	0.445883	0.474066	0.460575
0.14775	0.438293	0.472997	0.456216
0.147875	0.43276	0.469475	0.458991
0.148	0.440143	0.461436	0.46199
0.148125	0.43802	0.470769	0.455649
0.14825	0.433693	0.468994	0.443044
0.148375	0.437956	0.463994	0.457409
0.1485	0.434311	0.466378	0.458823
0.148625	0.437222	0.471578	0.46221
0.14875	0.447705	0.470783	0.462251
0.148875	0.449232	0.471029	0.467874
0.149	0.460728	0.478875	0.459559
0.149125	0.449344	0.466861	0.467796
0.14925	0.451941	0.460849	0.463838
0.149375	0.454665	0.47731	0.467216
0.1495	0.452715	0.470744	0.468378
0.149625	0.448669	0.467669	0.467329
0.14975	0.445525	0.470218	0.470414
0.149875	0.443304	0.465781	0.466598
0.15	0.443488	0.473744	0.473928
0.150125	0.4417	0.468119	0.471887
0.15025	0.445144	0.464591	0.469959
0.150375	0.450161	0.474868	0.472767
0.1505	0.453219	0.470137	0.472968
0.150625	0.45037	0.472976	0.471355
0.15075	0.453552	0.469994	0.469375
0.150875	0.453102	0.4841	0.46583
0.151	0.459441	0.470894	0.477912
0.151125	0.44916	0.481601	0.468304
0.15125	0.452474	0.479582	0.471641
0.151375	0.44979	0.481717	0.470312
0.1515	0.450209	0.478731	0.475838
0.151625	0.456241	0.476162	0.470977
0.15175	0.455011	0.473443	0.469318
0.151875	0.453512	0.477463	0.468314
0.152	0.450343	0.481341	0.472143
0.152125	0.461265	0.472719	0.476612
0.15225	0.451762	0.468582	0.472628
0.152375	0.45215	0.463152	0.471082
0.1525	0.456106	0.468547	0.470473
0.152625	0.455235	0.471154	0.469118
0.15275	0.460115	0.471719	0.472753
0.152875	0.449895	0.472379	0.471305
0.153	0.443384	0.46881	0.467789
0.153125	0.442932	0.466655	0.468225
0.15325	0.449513	0.466431	0.459647
0.153375	0.447147	0.464626	0.462749
0.1535	0.451027	0.460599	0.469966
0.153625	0.464804	0.451641	0.462538
0.15375	0.476614	0.465299	0.465065
0.153875	0.477286	0.467308	0.46831
0.154	0.472553	0.461311	0.468507
0.154125	0.47071	0.465054	0.464909
0.15425	0.462948	0.455407	0.469516
0.154375	0.4729	0.457205	0.466744
0.1545	0.460809	0.457084	0.462138
0.154625	0.456395	0.464107	0.465206
0.15475	0.462582	0.462876	0.468877
0.154875	0.464953	0.462848	0.47178
0.155	0.465568	0.458048	0.474668
0.155125	0.461245	0.456734	0.472341
0.15525	0.463328	0.459883	0.467708
0.155375	0.466828	0.469442	0.474227
0.1555	0.467084	0.466038	0.473664
0.155625	0.470762	0.466686	0.475069
0.15575	0.461199	0.456879	0.472969
0.155875	0.469699	0.45964	0.479641
0.156	0.461882	0.472775	0.477931
0.156125	0.462176	0.463378	0.47458
0.15625	0.460641	0.458012	0.477681
0.156375	0.459117	0.461972	0.476165
0.1565	0.459699	0.460683	0.469966
0.156625	0.457048	0.467387	0.477685
0.15675	0.455775	0.469561	0.466597
0.156875	0.470081	0.467718	0.46439
0.157	0.480718	0.465371	0.463919
0.157125	0.478651	0.470461	0.472193
0.15725	0.484642	0.474591	0.47083
0.157375	0.484598	0.472406	0.471243
0.1575	0.474133	0.469221	0.465903
0.157625	0.477339	0.473692	0.472886
0.15775	0.47315	0.470901	0.471685
0.157875	0.463176	0.470068	0.472676
0.158	0.456318	0.471135	0.469756
0.158125	0.453851	0.47833	0.47241
0.15825	0.45535	0.474396	0.469957
0.158375	0.454227	0.471344	0.475939
0.1585	0.455059	0.472833	0.465779
0.158625	0.455989	0.479038	0.466528
0.15875	0.457921	0.476633	0.47106
0.158875	0.456469	0.473305	0.467061
0.159	0.458591	0.472566	0.47029
0.159125	0.443556	0.471991	0.463845
0.15925	0.446916	0.479779	0.47405
0.159375	0.442392	0.478371	0.476942
0.1595	0.444263	0.479963	0.47375
0.159625	0.454987	0.478418	0.474354
0.15975	0.458235	0.47564	0.474164
0.159875	0.455561	0.466294	0.477477
0.16	0.46626	0.467564	0.472025
0.160125	0.458292	0.474891	0.467214
0.16025	0.455051	0.472578	0.466408
0.160375	0.457555	0.475127	0.473956
0.1605	0.458705	0.476252	0.475285
0.160625	0.459871	0.467161	0.469021
0.16075	0.463979	0.46889	0.470593
0.160875	0.460154	0.465583	0.467713
0.161	0.464328	0.459075	0.468583
0.161125	0.472413	0.443157	0.462798
0.16125	0.460836	0.454087	0.466549
0.161375	0.455394	0.454537	0.467443
0.1615	0.46168	0.457226	0.469018
0.161625	0.4563	0.453384	0.472826
0.16175	0.464942	0.454189	0.465881
0.161875	0.462077	0.457867	0.473885
0.162	0.455786	0.459807	0.469779
0.162125	0.470268	0.468313	0.466112
0.16225	0.460751	0.467508	0.466789
0.162375	0.458252	0.467369	0.464739
0.1625	0.452852	0.475778	0.4701
0.162625	0.45841	0.47262	0.470072
0.16275	0.455181	0.472083	0.465756
0.162875	0.455013	0.479466	0.454751
0.163	0.462981	0.468355	0.456405
0.163125	0.460847	0.465699	0.461356
0.16325	0.466558	0.46803	0.46181
0.163375	0.452324	0.474482	0.460562
0.1635	0.449915	0.473121	0.463835
0.163625	0.452192	0.467838	0.463833
0.16375	0.454945	0.476142	0.462249
0.163875	0.459545	0.474672	0.473239
0.164	0.458461	0.481092	0.472853
0.164125	0.470532	0.475571	0.476771
0.16425	0.470513	0.475347	0.463581
0.164375	0.475353	0.472545	0.466809
0.1645	0.476282	0.471984	0.46485
0.164625	0.48653	0.460162	0.464993
0.16475	0.482209	0.466684	0.465583
0.164875	0.481689	0.460528	0.464179
0.165	0.480255	0.462004	0.463354
0.165125	0.488691	0.465317	0.463529
0.16525	0.482548	0.46888	0.468123
0.165375	0.481531	0.469518	0.461237
0.1655	0.477699	0.46809	0.461234
0.165625	0.466749	0.471022	0.461067
0.16575	0.466692	0.462681	0.469211
0.165875	0.456673	0.46605	0.462801
0.166	0.449562	0.47201	0.464994
0.166125	0.449427	0.474121	0.462025
0.16625	0.447267	0.473159	0.467851
0.166375	0.45545	0.471357	0.469261
0.1665	0.461562	0.467533	0.474279
0.166625	0.456035	0.467077	0.474363
0.16675	0.454009	0.474909	0.470198
0.166875	0.455502	0.476105	0.473377
0.167	0.453628	0.468605	0.469939
0.167125	0.449976	0.484124	0.476827
0.16725	0.454587	0.484828	0.466273
0.167375	0.454727	0.478248	0.47342
0.1675	0.457984	0.48219	0.463146
0.167625	0.458603	0.481564	0.468028
0.16775	0.453637	0.479604	0.470915
0.167875	0.462595	0.475427	0.479674
0.168	0.447115	0.474346	0.474605
0.168125	0.447745	0.464687	0.476748
0.16825	0.454993	0.469752	0.472436
0.168375	0.446875	0.470315	0.470687
0.1685	0.445848	0.463347	0.475107
0.168625	0.448972	0.464556	0.474891
0.16875	0.450993	0.468572	0.473078
0.168875	0.454215	0.458699	0.470853
0.169	0.458405	0.464208	0.47485
0.169125	0.450244	0.461705	0.476796
0.16925	0.456656	0.453978	0.466897
0.169375	0.454775	0.461395	0.467345
0.1695	0.438322	0.45558	0.472746
0.169625	0.444194	0.450053	0.475885
0.16975	0.43632	0.452426	0.473443
0.169875	0.43323	0.458965	0.469788
0.17	0.439127	0.459397	0.469991
0.170125	0.449518	0.473491	0.473644
0.17025	0.448437	0.461571	0.474895
0.170375	0.451127	0.47065	0.475666
0.1705	0.449749	0.469366	0.477973
0.170625	0.462963	0.463542	0.469803
0.17075	0.47226	0.463114	0.479121
0.170875	0.486177	0.449383	0.474584
0.171	0.482977	0.455842	0.476046
0.171125	0.487938	0.459758	0.477101
0.17125	0.490816	0.472972	0.47879
0.171375	0.489987	0.472832	0.487318
0.1715	0.485303	0.467145	0.482053
0.171625	0.477399	0.470382	0.47906
0.17175	0.4745	0.476148	0.475898
0.171875	0.470861	0.46687	0.479347
0.172	0.477382	0.468514	0.476368
0.172125	0.467134	0.477743	0.481065
0.17225	0.468436	0.477392	0.469439
0.172375	0.468432	0.477928	0.469226
0.1725	0.467484	0.476232	0.469483
0.172625	0.481824	0.470959	0.465696
0.17275	0.483738	0.476262	0.465554
0.172875	0.484678	0.467566	0.46113
0.173	0.470488	0.463691	0.466551
0.173125	0.480063	0.468132	0.464449
0.17325	0.481606	0.465113	0.462729
0.173375	0.477751	0.466761	0.469532
0.1735	0.460039	0.459988	0.472748
0.173625	0.458532	0.467774	0.462382
0.17375	0.468893	0.453044	0.463565
0.173875	0.460701	0.456652	0.466709
0.174	0.470409	0.463088	0.466556
0.174125	0.473584	0.468094	0.471599
0.17425	0.475065	0.469921	0.472986
0.174375	0.476285	0.459748	0.466995
0.1745	0.458637	0.461067	0.484126
0.174625	0.464448	0.461901	0.476086
0.17475	0.45569	0.463144	0.473988
0.174875	0.466984	0.470494	0.471191
0.175	0.474427	0.474557	0.467495
0.175125	0.473642	0.471656	0.465298
0.17525	0.467008	0.474457	0.463817
0.175375	0.474363	0.472678	0.462307
0.1755	0.470817	0.482582	0.462963
0.175625	0.472575	0.480919	0.474882
0.17575	0.467781	0.484401	0.46376
0.175875	0.474171	0.481233	0.468058
0.176	0.482965	0.48198	0.475355
0.176125	0.470611	0.48133	0.474328
0.17625	0.486062	0.477947	0.473245
0.176375	0.490324	0.480438	0.468181
0.1765	0.483739	0.476087	0.474908
0.176625	0.480337	0.473415	0.47493
0.17675	0.479275	0.466003	0.468294
0.176875	0.484625	0.470944	0.47393
0.177	0.489814	0.469196	0.472558
0.177125	0.483369	0.458542	0.475437
0.17725	0.486379	0.458136	0.472486
0.177375	0.485699	0.46618	0.46934
0.1775	0.490691	0.46123	0.477016
0.177625	0.490014	0.47508	0.470541
0.17775	0.482399	0.462268	0.471456
0.177875	0.477044	0.465471	0.469183
0.178	0.483831	0.469844	0.462736
0.178125	0.472352	0.46604	0.4618
0.17825	0.473607	0.475255	0.473716
0.178375	0.469828	0.472673	0.467302
0.1785	0.467837	0.473618	0.468346
0.178625	0.469333	0.480611	0.465086
0.17875	0.471891	0.476349	0.472578
0.178875	0.45839	0.47842	0.474136
0.179	0.46173	0.451139	0.468441
0.179125	0.450049	0.468811	0.479413
0.17925	0.454878	0.480457	0.482776
0.179375	0.45687	0.476047	0.480789
0.1795	0.456319	0.457842	0.471183
0.179625	0.459011	0.470436	0.478089
0.17975	0.451855	0.473418	0.472088
0.179875	0.467723	0.469932	0.473377
0.18	0.461688	0.455274	0.464609
0.180125	0.46722	0.45559	0.473112
0.18025	0.457982	0.456855	0.474995
0.180375	0.459947	0.451356	0.47603
0.1805	0.463937	0.458458	0.473647
0.180625	0.470537	0.459938	0.472069
0.18075	0.46577	0.460876	0.473506
0.180875	0.472386	0.469507	0.475362
0.181	0.454605	0.465429	0.475002
0.181125	0.461131	0.471278	0.475623
0.18125	0.445351	0.453981	0.468574
0.181375	0.444732	0.462918	0.465629
0.1815	0.437176	0.464252	0.468901
0.181625	0.447573	0.452858	0.465277
0.18175	0.460169	0.451884	0.462471
0.181875	0.462005	0.446104	0.467002
0.182	0.469844	0.465457	0.461504
0.182125	0.469534	0.466953	0.461175
0.18225	0.48044	0.469155	0.469293
0.182375	0.480935	0.467405	0.462595
0.1825	0.484451	0.46384	0.468335
0.182625	0.495243	0.471076	0.467735
0.18275	0.502203	0.461115	0.469549
0.182875	0.502659	0.46387	0.473631
0.183	0.495133	0.458718	0.472136
0.183125	0.48977	0.46347	0.478503
0.18325	0.484211	0.465518	0.473571
0.183375	0.481784	0.472468	0.476721
0.1835	0.474829	0.477762	0.476137
0.183625	0.478213	0.476243	0.471347
0.18375	0.479963	0.463307	0.477753
0.183875	0.483924	0.461605	0.470345
0.184	0.481289	0.465384	0.475953
0.184125	0.480482	0.47249	0.473716
0.18425	0.480431	0.464153	0.468397
0.184375	0.48092	0.473648	0.467359
0.1845	0.482183	0.469702	0.468266
0.184625	0.488387	0.469538	0.464218
0.18475	0.487721	0.469381	0.470452
0.184875	0.483093	0.468421	0.472199
0.185	0.480823	0.472342	0.466601
0.185125	0.481433	0.472485	0.467044
0.18525	0.477351	0.476766	0.462268
0.185375	0.475649	0.476516	0.470081
0.1855	0.462124	0.474766	0.4614
0.185625	0.455746	0.479571	0.470597
0.18575	0.452239	0.479802	0.467102
0.185875	0.448867	0.484855	0.467086
0.186	0.44428	0.483628	0.468577
0.186125	0.448032	0.485107	0.462645
0.18625	0.44242	0.485513	0.458881
0.186375	0.443955	0.484834	0.462292
0.1865	0.446873	0.482922	0.466568
0.186625	0.44305	0.484013	0.459959
0.18675	0.448379	0.482006	0.465188
0.186875	0.44386	0.477663	0.464332
0.187	0.444797	0.488955	0.463409
0.187125	0.447589	0.483519	0.456414
0.18725	0.447476	0.483434	0.462581
0.187375	0.452865	0.477956	0.457029
0.1875	0.455054	0.478276	0.456405
0.187625	0.461346	0.474085	0.459584
0.18775	0.465822	0.480077	0.457109
0.187875	0.453508	0.476499	0.460399
0.188	0.460982	0.46409	0.460245
0.188125	0.459315	0.465458	0.460756
0.18825	0.46356	0.466233	0.462259
0.188375	0.48079	0.463567	0.461619
0.1885	0.486061	0.460119	0.46316
0.188625	0.486988	0.468475	0.464181
0.18875	0.48437	0.468816	0.46725
0.188875	0.483231	0.467951	0.466953
0.189	0.480744	0.467771	0.468711
0.189125	0.482801	0.464039	0.470331
0.18925	0.480136	0.467954	0.470544
0.189375	0.471295	0.461414	0.464939
0.1895	0.469088	0.460126	0.454275
0.189625	0.465763	0.457844	0.45635
0.18975	0.449633	0.45866	0.455444
0.189875	0.438549	0.465378	0.458345
0.19	0.43325	0.456311	0.458829
0.190125	0.427712	0.460831	0.467445
0.19025	0.430884	0.47162	0.46418
0.190375	0.434367	0.472854	0.47349
0.1905	0.431635	0.475204	0.478381
0.190625	0.427757	0.461518	0.473133
0.19075	0.422388	0.454399	0.477896
0.190875	0.42513	0.457847	0.473641
0.191	0.427835	0.46449	0.480236
0.191125	0.426338	0.45988	0.477557
0.19125	0.431355	0.471655	0.471387
0.191375	0.432354	0.472774	0.475528
0.1915	0.442401	0.465529	0.469818
0.191625	0.450652	0.467385	0.472716
0.19175	0.468778	0.473699	0.477871
0.191875	0.478828	0.473306	0.471231
0.192	0.475881	0.481289	0.477008
0.192125	0.486179	0.477861	0.476236
0.19225	0.484606	0.475073	0.471353
0.192375	0.4728	0.481199	0.471283
0.1925	0.479419	0.479659	0.470398
0.192625	0.476818	0.480203	0.470146
0.19275	0.479482	0.477842	0.467995
0.192875	0.487656	0.47621	0.471746
0.193	0.483134	0.473193	0.462512
0.193125	0.491698	0.47156	0.462198
0.19325	0.492005	0.465072	0.457132
0.193375	0.481708	0.47331	0.465155
0.1935	0.480925	0.474727	0.458377
0.193625	0.483311	0.469474	0.451043
0.19375	0.481738	0.472887	0.457713
0.193875	0.465562	0.472387	0.464507
0.194	0.467705	0.460191	0.466446
0.194125	0.464949	0.46468	0.46291
0.19425	0.46686	0.470819	0.472021
0.194375	0.458153	0.466024	0.466687
0.1945	0.464659	0.480463	0.473626
0.194625	0.461501	0.477407	0.47448
0.19475	0.456041	0.464807	0.47446
0.194875	0.443651	0.475637	0.471233
0.195	0.450027	0.473832	0.47181
0.195125	0.453349	0.476309	0.472644
0.19525	0.451478	0.477196	0.470627
0.195375	0.444413	0.483401	0.470179
0.1955	0.448463	0.483423	0.472083
0.195625	0.449995	0.483006	0.469107
0.19575	0.455324	0.485034	0.467884
0.195875	0.448549	0.479517	0.467271
0.196	0.452057	0.482688	0.467705
0.196125	0.445461	0.484828	0.464679
0.19625	0.447429	0.481487	0.46376
0.196375	0.452568	0.478332	0.461319
0.1965	0.453219	0.481432	0.471744
0.196625	0.454948	0.482173	0.471801
0.19675	0.458195	0.469867	0.463571
0.196875	0.473557	0.470432	0.465718
0.197	0.469997	0.462808	0.470463
0.197125	0.474442	0.47377	0.470268
0.19725	0.476295	0.476677	0.462692
0.197375	0.480756	0.469034	0.466755
0.1975	0.471215	0.466027	0.461863
0.197625	0.468633	0.46466	0.470428
0.19775	0.462334	0.461283	0.475247
0.197875	0.458893	0.465431	0.474698
0.198	0.474583	0.464174	0.469356
0.198125	0.476924	0.470348	0.475672
0.19825	0.464074	0.473781	0.463641
0.198375	0.468165	0.478069	0.473751
0.1985	0.463328	0.480214	0.469153
0.198625	0.454172	0.477646	0.466131
0.19875	0.446917	0.47809	0.470646
0.198875	0.449779	0.485467	0.470085
0.199	0.444726	0.475783	0.471093
0.199125	0.441036	0.471748	0.471919
0.19925	0.443023	0.47897	0.466709
0.199375	0.436332	0.469405	0.474327
0.1995	0.448663	0.474703	0.468799
0.199625	0.436822	0.463567	0.473989
0.19975	0.447246	0.474987	0.465953
0.199875	0.43599	0.466597	0.470511
0.2	0.432286	0.4588	0.468694
0.200125	0.432393	0.460286	0.470678
0.20025	0.434285	0.463204	0.464138
0.200375	0.429733	0.453811	0.465637
0.2005	0.43177	0.466004	0.460911
0.200625	0.434423	0.46273	0.465371
0.20075	0.433634	0.458777	0.460757
0.200875	0.43082	0.470607	0.466337
0.201	0.438872	0.470014	0.465928
0.201125	0.439321	0.472266	0.465778
0.20125	0.438412	0.473502	0.456948
0.201375	0.442432	0.471804	0.457986
0.2015	0.442292	0.474287	0.467064
0.201625	0.44571	0.47577	0.463424
0.20175	0.447224	0.483955	0.466228
0.201875	0.447889	0.474393	0.466726
0.202	0.446236	0.479698	0.469422
0.202125	0.458478	0.483849	0.469099
0.20225	0.444612	0.483614	0.466157
0.202375	0.43636	0.480863	0.469098
0.2025	0.438224	0.484376	0.46749
0.202625	0.44062	0.48343	0.463929
0.20275	0.443916	0.481036	0.4677
0.202875	0.450272	0.482839	0.464334
0.203	0.455854	0.482206	0.477781
0.203125	0.466807	0.473575	0.471652
0.20325	0.475862	0.478871	0.469822
0.203375	0.480112	0.474883	0.474287
0.2035	0.480934	0.480267	0.473891
0.203625	0.484962	0.475919	0.469146
0.20375	0.487432	0.468601	0.471003
0.203875	0.489296	0.474615	0.471714
0.204	0.498786	0.47344	0.472885
0.204125	0.501504	0.467976	0.473753
0.20425	0.501803	0.470572	0.473415
0.204375	0.494834	0.481937	0.468796
0.2045	0.495607	0.46802	0.465588
0.204625	0.497737	0.476881	0.466382
0.20475	0.494618	0.479096	0.464593
0.204875	0.487375	0.479359	0.465006
0.205	0.488148	0.484838	0.47115
0.205125	0.487127	0.480268	0.463135
0.20525	0.484106	0.476548	0.465412
0.205375	0.481668	0.474975	0.465952
0.2055	0.472511	0.481005	0.468732
0.205625	0.461092	0.472948	0.464403
0.20575	0.453591	0.470983	0.468168
0.205875	0.464338	0.466231	0.467671
0.206	0.461338	0.474379	0.468781
0.206125	0.457859	0.475249	0.461223
0.20625	0.451176	0.467156	0.467244
0.206375	0.445969	0.482034	0.460351
0.2065	0.436365	0.474655	0.464795
0.206625	0.433929	0.463698	0.471635
0.20675	0.436812	0.468837	0.468455
0.206875	0.429303	0.469418	0.466367
0.207	0.426314	0.47032	0.460311
0.207125	0.41781	0.467347	0.462417
0.20725	0.416272	0.472925	0.460557
0.207375	0.416773	0.481485	0.461774
0.2075	0.421021	0.481624	0.457807
0.207625	0.419806	0.482571	0.463111
0.20775	0.419179	0.460868	0.459735
0.207875	0.423237	0.474259	0.464508
0.208	0.42427	0.485995	0.458587
0.208125	0.429982	0.479182	0.464046
0.20825	0.435341	0.48234	0.459967
0.208375	0.43867	0.478084	0.465684
0.2085	0.440787	0.476242	0.457889
0.208625	0.452705	0.471923	0.465298
0.20875	0.442009	0.483768	0.458189
0.208875	0.448365	0.467679	0.465776
0.209	0.444597	0.463198	0.464248
0.209125	0.448153	0.46309	0.462048
0.20925	0.44976	0.464015	0.466654
0.209375	0.466315	0.459056	0.465072
0.2095	0.468398	0.458161	0.46844
0.209625	0.47247	0.449236	0.469443
0.20975	0.472189	0.457676	0.467798
0.209875	0.46546	0.455645	0.464701
0.21	0.46693	0.453945	0.467618
0.210125	0.468281	0.455428	0.469175
0.21025	0.465245	0.462251	0.464514
0.210375	0.463299	0.461951	0.46858
0.2105	0.464635	0.459992	0.469262
0.210625	0.464778	0.458077	0.474334
0.21075	0.465339	0.46437	0.473959
0.210875	0.475227	0.47606	0.46702
0.211	0.479844	0.461625	0.464663
0.211125	0.481132	0.474636	0.471273
0.21125	0.476816	0.461957	0.463119
0.211375	0.482395	0.462705	0.467695
0.2115	0.47427	0.465945	0.469869
0.211625	0.477329	0.468648	0.470982
0.21175	0.474656	0.471651	0.473498
0.211875	0.47311	0.468398	0.467889
0.212	0.468344	0.470003	0.469643
0.212125	0.461332	0.466836	0.470943
0.21225	0.455672	0.468945	0.468783
0.212375	0.450577	0.4494	0.462987
0.2125	0.447828	0.466019	0.47343
0.212625	0.449274	0.477403	0.441363
0.21275	0.445048	0.475146	0.45707
0.212875	0.443796	0.473206	0.466801
0.213	0.446324	0.474708	0.464047
0.213125	0.449895	0.465563	0.467765
0.21325	0.451127	0.477416	0.471844
0.213375	0.461709	0.468762	0.468793
0.2135	0.460249	0.469166	0.474245
0.213625	0.461231	0.464813	0.471227
0.21375	0.462803	0.466018	0.46891
0.213875	0.459307	0.467068	0.478613
0.214	0.458683	0.477996	0.474695
0.214125	0.46426	0.477592	0.472929
0.21425	0.464498	0.451537	0.471966
0.214375	0.468501	0.462924	0.462813
0.2145	0.472089	0.476301	0.461979
0.214625	0.481783	0.476605	0.456294
0.21475	0.480491	0.481652	0.457187
0.214875	0.484502	0.481179	0.461534
0.215	0.483014	0.481584	0.456037
0.215125	0.467407	0.473656	0.45605
0.21525	0.470364	0.47603	0.457287
0.215375	0.472038	0.475633	0.457947
0.2155	0.461923	0.474369	0.468916
0.215625	0.458401	0.476722	0.465371
0.21575	0.463837	0.476784	0.465091
0.215875	0.460086	0.47108	0.465535
0.216	0.445884	0.470782	0.475204
0.216125	0.450044	0.473066	0.480466
0.21625	0.438545	0.473868	0.473266
0.216375	0.442537	0.470714	0.46179
0.2165	0.438082	0.472851	0.472207
0.216625	0.441179	0.476585	0.458794
0.21675	0.451341	0.475582	0.471795
0.216875	0.451181	0.474128	0.464965
0.217	0.441226	0.478401	0.462326
0.217125	0.443928	0.474738	0.465876
0.21725	0.439696	0.477298	0.466756
0.217375	0.44894	0.473102	0.473008
0.2175	0.442275	0.474836	0.469254
0.217625	0.441333	0.476987	0.471233
0.21775	0.443985	0.481058	0.467669
0.217875	0.44129	0.47196	0.470947
0.218	0.444324	0.468506	0.465883
0.218125	0.460755	0.470835	0.471096
0.21825	0.46236	0.469861	0.474042
0.218375	0.468519	0.47802	0.471539
0.2185	0.474053	0.477402	0.471256
0.218625	0.47838	0.474479	0.476497
0.21875	0.487851	0.477684	0.471658
0.218875	0.488622	0.478699	0.479613
0.219	0.473444	0.466924	0.471411
0.219125	0.477887	0.472164	0.478047
0.21925	0.456854	0.471139	0.47731
0.219375	0.451986	0.46422	0.479695
0.2195	0.44897	0.468945	0.471388
0.219625	0.454147	0.471063	0.480738
0.21975	0.453638	0.470238	0.476108
0.219875	0.44872	0.455893	0.472265
0.22	0.456282	0.47042	0.469373
0.220125	0.464633	0.475165	0.46724
0.22025	0.461035	0.456795	0.474528
0.220375	0.461175	0.458222	0.469615
0.2205	0.459729	0.456362	0.462193
0.220625	0.460771	0.458411	0.460639
0.22075	0.459047	0.469394	0.463841
0.220875	0.459856	0.471976	0.458849
0.221	0.454948	0.466768	0.461552
0.221125	0.452742	0.464513	0.456743
0.22125	0.453529	0.468458	0.454968
0.221375	0.445484	0.468287	0.455095
0.2215	0.458567	0.471582	0.46192
0.221625	0.449467	0.479008	0.456648
0.22175	0.451868	0.480446	0.47028
0.221875	0.456133	0.483025	0.468573
0.222	0.4538	0.480833	0.474179
0.222125	0.459507	0.477596	0.470333
0.22225	0.456725	0.483615	0.472666
0.222375	0.471576	0.483613	0.471221
0.2225	0.458421	0.485309	0.476148
0.222625	0.459321	0.490069	0.47567
0.22275	0.45711	0.480591	0.478289
0.222875	0.455041	0.477717	0.47609
0.223	0.456826	0.476223	0.478467
0.223125	0.452696	0.472324	0.481583
0.22325	0.456783	0.476089	0.475019
0.223375	0.455663	0.472971	0.476457
0.2235	0.449842	0.483207	0.472234
0.223625	0.449849	0.480949	0.477652
0.22375	0.451503	0.475436	0.475922
0.223875	0.466168	0.475701	0.471303
0.224	0.467478	0.474831	0.475174
0.224125	0.469987	0.465496	0.47014
0.22425	0.465779	0.475963	0.462367
0.224375	0.477634	0.476919	0.454217
0.2245	0.47825	0.472111	0.463308
0.224625	0.485576	0.466464	0.465573
0.22475	0.485063	0.464737	0.456651
0.224875	0.472282	0.462303	0.465742
0.225	0.482457	0.464479	0.470384
0.225125	0.472753	0.47042	0.466075
0.22525	0.4691	0.473466	0.469299
0.225375	0.46493	0.469364	0.463677
0.2255	0.455525	0.471588	0.453538
0.225625	0.462116	0.4747	0.455372
0.22575	0.468395	0.472106	0.454359
0.225875	0.472749	0.47156	0.459153
0.226	0.477053	0.467731	0.462298
0.226125	0.464108	0.472035	0.458768
0.22625	0.473763	0.464826	0.476792
0.226375	0.46107	0.459505	0.488074
0.2265	0.463748	0.462278	0.47566
0.226625	0.463003	0.45854	0.477559
0.22675	0.474796	0.459819	0.478206
0.226875	0.464528	0.46772	0.474549
0.227	0.471827	0.465038	0.477461
0.227125	0.476324	0.471226	0.479459
0.22725	0.469092	0.469718	0.472704
0.227375	0.476172	0.472246	0.471604
0.2275	0.472026	0.476361	0.470734
0.227625	0.46178	0.475152	0.473243
0.22775	0.453489	0.479667	0.473347
0.227875	0.44977	0.481487	0.474
0.228	0.452894	0.481207	0.48062
0.228125	0.443684	0.483023	0.476021
0.22825	0.452273	0.48018	0.472431
0.228375	0.45141	0.478227	0.471689
0.2285	0.449009	0.480774	0.480636
0.228625	0.448144	0.482759	0.47822
0.22875	0.442664	0.465969	0.471459
0.228875	0.451451	0.480192	0.471673
0.229	0.458283	0.469385	0.467321
0.229125	0.469852	0.474314	0.472611
0.22925	0.479488	0.47143	0.475456
0.229375	0.478938	0.479986	0.472027
0.2295	0.471949	0.469114	0.466727
0.229625	0.471439	0.467367	0.470947
0.22975	0.466239	0.467677	0.467858
0.229875	0.46359	0.481479	0.464281
0.23	0.460261	0.462849	0.46255
0.230125	0.457171	0.465452	0.464277
0.23025	0.457324	0.472208	0.463734
0.230375	0.448096	0.471178	0.469189
0.2305	0.443767	0.465673	0.467925
0.230625	0.43867	0.47122	0.467349
0.23075	0.429613	0.467525	0.464672
0.230875	0.423188	0.472811	0.469448
0.231	0.422738	0.479531	0.469705
0.231125	0.420921	0.476735	0.467138
0.23125	0.434715	0.474484	0.467452
0.231375	0.447305	0.479377	0.46458
0.2315	0.451686	0.470879	0.464214
0.231625	0.467204	0.469299	0.465354
0.23175	0.459438	0.467533	0.463943
0.231875	0.463839	0.468288	0.465531
0.232	0.466174	0.4732	0.476436
0.232125	0.468324	0.459697	0.475597
0.23225	0.482031	0.472026	0.476269
0.232375	0.483846	0.464909	0.476948
0.2325	0.476161	0.462726	0.477973
0.232625	0.478318	0.464742	0.472794
0.23275	0.47168	0.461878	0.467737
0.232875	0.479304	0.464354	0.464551
0.233	0.481851	0.476787	0.46964
0.233125	0.477805	0.472597	0.469486
0.23325	0.475065	0.472015	0.470832
0.233375	0.466991	0.474606	0.467345
0.2335	0.461632	0.480853	0.466852
0.233625	0.460171	0.481705	0.464338
0.23375	0.462798	0.482378	0.468928
0.233875	0.460677	0.473363	0.467978
0.234	0.462068	0.486386	0.462593
0.234125	0.457899	0.483705	0.467028
0.23425	0.449635	0.473873	0.468659
0.234375	0.458638	0.468285	0.470049
0.2345	0.47131	0.464312	0.464315
0.234625	0.468228	0.465419	0.474882
0.23475	0.461269	0.465456	0.477846
0.234875	0.463971	0.465567	0.475118
0.235	0.463474	0.470347	0.471222
0.235125	0.466144	0.475897	0.475081
0.23525	0.463388	0.477252	0.47649
0.235375	0.474169	0.46875	0.474021
0.2355	0.478775	0.478908	0.473862
0.235625	0.476106	0.467753	0.470247
0.23575	0.475239	0.473683	0.467606
0.235875	0.47209	0.474251	0.464962
0.236	0.469415	0.473947	0.450332
0.236125	0.455376	0.480429	0.462123
0.23625	0.453565	0.477964	0.450637
0.236375	0.45331	0.479503	0.44615
0.2365	0.452901	0.479401	0.448331
0.236625	0.450754	0.474821	0.454887
0.23675	0.462136	0.482192	0.463077
0.236875	0.463591	0.47834	0.46387
0.237	0.461726	0.481295	0.465318
0.237125	0.446558	0.475724	0.468497
0.23725	0.451952	0.476313	0.470827
0.237375	0.442413	0.471754	0.470001
0.2375	0.438175	0.476231	0.470304
0.237625	0.43489	0.470411	0.46745
0.23775	0.448106	0.473644	0.464246
0.237875	0.446567	0.468324	0.45871
0.238	0.43037	0.479533	0.48515
0.238125	0.429702	0.475085	0.479695
0.23825	0.429614	0.474552	0.47669
0.238375	0.435694	0.475914	0.472022
0.2385	0.44708	0.472341	0.476419
0.238625	0.443651	0.453902	0.472694
0.23875	0.438944	0.465731	0.473947
0.238875	0.453456	0.470069	0.47528
0.239	0.463509	0.472281	0.481001
0.239125	0.468929	0.47925	0.475529
0.23925	0.476435	0.467637	0.47487
0.239375	0.468762	0.475688	0.474228
0.2395	0.466103	0.476415	0.473556
0.239625	0.464335	0.472877	0.473817
0.23975	0.460512	0.473102	0.47323
0.239875	0.450574	0.478304	0.469734
0.24	0.45179	0.470315	0.461121
0.240125	0.43698	0.477787	0.465493
0.24025	0.440607	0.485833	0.465876
0.240375	0.442273	0.471273	0.471309
0.2405	0.440446	0.469272	0.468358
0.240625	0.432996	0.475347	0.464508
0.24075	0.43929	0.478282	0.465731
0.240875	0.432367	0.482394	0.460571
0.241	0.44284	0.471855	0.477042
0.241125	0.436778	0.484116	0.474266
0.24125	0.447229	0.482929	0.474981
0.241375	0.45443	0.486393	0.474997
0.2415	0.466871	0.480802	0.470784
0.241625	0.469433	0.478853	0.475521
0.24175	0.464349	0.486112	0.47652
0.241875	0.462632	0.484805	0.465391
0.242	0.466228	0.48157	0.473893
0.242125	0.462407	0.478977	0.482145
0.24225	0.466059	0.451757	0.485982
0.242375	0.463008	0.466718	0.4863
0.2425	0.465016	0.46859	0.481535
0.242625	0.463551	0.465425	0.484626
0.24275	0.460402	0.467959	0.476621
0.242875	0.462621	0.470814	0.476721
0.243	0.460898	0.462618	0.476148
0.243125	0.459282	0.468503	0.47354
0.24325	0.461908	0.463369	0.47289
0.243375	0.452686	0.468927	0.47499
0.2435	0.465679	0.462658	0.473144
0.243625	0.464204	0.470863	0.477534
0.24375	0.468485	0.468903	0.468551
0.243875	0.460302	0.477838	0.473124
0.244	0.462385	0.470303	0.467756
0.244125	0.456833	0.472822	0.47646
0.24425	0.45351	0.46475	0.474475
0.244375	0.452419	0.468857	0.471052
0.2445	0.460759	0.464728	0.47144
0.244625	0.457752	0.467793	0.462162
0.24475	0.463084	0.469885	0.468366
0.244875	0.467505	0.470143	0.461497
0.245	0.478761	0.477225	0.469885
0.245125	0.46438	0.477482	0.465517
0.24525	0.461986	0.476044	0.480373
0.245375	0.460012	0.479043	0.48301
0.2455	0.460476	0.480098	0.47126
0.245625	0.457057	0.480793	0.466395
0.24575	0.445614	0.476975	0.468515
0.245875	0.456342	0.478412	0.468561
0.246	0.449593	0.4751	0.467631
0.246125	0.44764	0.477905	0.479212
0.24625	0.450498	0.476845	0.465521
0.246375	0.454037	0.474782	0.469408
0.2465	0.462449	0.466791	0.47253
0.246625	0.466873	0.462162	0.471158
0.24675	0.467424	0.469296	0.47193
0.246875	0.468106	0.43666	0.474142
0.247	0.471427	0.4508	0.467679
0.247125	0.47626	0.457506	0.469833
0.24725	0.472074	0.453377	0.464296
0.247375	0.45912	0.447119	0.465804
0.2475	0.457134	0.448694	0.464331
0.247625	0.458535	0.449727	0.460756
0.24775	0.453832	0.448278	0.463611
0.247875	0.451928	0.460848	0.472237
0.248	0.454264	0.467149	0.470357
0.248125	0.450811	0.457332	0.460205
0.24825	0.450349	0.453345	0.465373
0.248375	0.45363	0.458864	0.464211
0.2485	0.457573	0.460625	0.456737
0.248625	0.455461	0.463179	0.461096
0.24875	0.451426	0.462376	0.470172
0.248875	0.460168	0.469313	0.470144
0.249	0.454116	0.462619	0.465576
0.249125	0.468643	0.472226	0.46968
0.24925	0.466367	0.472736	0.470865
0.249375	0.468047	0.474016	0.467244
0.2495	0.474681	0.47821	0.462166
0.249625	0.465695	0.474206	0.461087
0.24975	0.475402	0.4816	0.448446
0.249875	0.462947	0.476693	0.460422
[truncated: 1,991 more rows]

## Sheet: Fig4b
PDF REF	PDF PTE1	PDF PTE2	centers
0.0894488	2.22265e-102	9.05969e-74	0.400275
0.096423	3.69678e-99	3.70645e-71	0.400825
0.102834	5.44872e-96	1.35653e-68	0.401375
0.10852	7.11675e-93	4.44151e-66	0.401925
0.113312	8.23731e-90	1.30094e-63	0.402475
0.117076	8.44902e-87	3.40889e-61	0.403025
0.119643	7.67969e-84	7.99092e-59	0.403575
0.120942	6.18583e-81	1.67574e-56	0.404125
0.120947	4.41539e-78	3.14374e-54	0.404675
0.11972	2.79291e-75	5.27609e-52	0.405225
0.117436	1.56553e-72	7.92148e-50	0.405775
0.114358	7.77648e-70	1.06397e-47	0.406325
0.110912	3.42311e-67	1.27843e-45	0.406875
0.107557	1.33529e-64	1.37421e-43	0.407425
0.104947	4.61582e-62	1.32148e-41	0.407975
0.103704	1.41396e-59	1.13682e-39	0.408525
0.104636	3.83833e-57	8.74887e-38	0.409075
0.108488	9.23347e-55	6.02338e-36	0.409625
0.116081	1.96836e-52	3.70984e-34	0.410175
0.128208	3.71843e-50	2.04409e-32	0.410725
0.145614	6.2249e-48	1.00756e-30	0.411275
0.168917	9.23469e-46	4.44293e-29	0.411825
0.198641	1.21403e-43	1.75265e-27	0.412375
0.235105	1.41433e-41	6.18514e-26	0.412925
0.278456	1.46013e-39	1.95268e-24	0.413475
0.328485	1.33582e-37	5.51495e-23	0.414025
0.384908	1.08298e-35	1.39341e-21	0.414575
0.447179	7.78058e-34	3.14952e-20	0.415125
0.514593	4.95358e-32	6.36849e-19	0.415675
0.586428	2.79475e-30	1.15201e-17	0.416225
0.661857	1.39728e-28	1.86425e-16	0.416775
0.739962	6.19072e-27	2.69887e-15	0.417325
0.820061	2.43061e-25	3.4953e-14	0.417875
0.901359	8.45681e-24	4.04964e-13	0.418425
0.983302	2.60744e-22	4.19735e-12	0.418975
1.06532	7.12425e-21	3.8919e-11	0.419525
1.14712	1.72497e-19	3.22832e-10	0.420075
1.22856	3.70117e-18	2.39562e-09	0.420625
1.30983	7.03743e-17	1.59033e-08	0.421175
1.39151	1.18579e-15	9.44466e-08	0.421725
1.47482	1.77058e-14	5.01778e-07	0.422275
1.56146	2.34283e-13	2.38487e-06	0.422825
1.65363	2.74715e-12	1.01402e-05	0.423375
1.75396	2.85458e-11	3.8595e-05	0.423925
1.86522	2.62856e-10	0.00013139	0.424475
1.99047	2.14492e-09	0.000400272	0.425025
2.13208	1.55103e-08	0.00109145	0.425575
2.2921	9.93908e-08	0.00266485	0.426125
2.47152	5.64403e-07	0.0058486	0.426675
2.67079	2.8402e-06	0.0115068	0.427225
2.889	1.26656e-05	0.0203858	0.427775
3.12461	5.01111e-05	0.0326728	0.428325
3.37508	0.000175628	0.0477741	0.428875
3.63781	0.000545764	0.0644888	0.429425
3.90956	0.00150428	0.0817806	0.429975
4.1872	0.00368006	0.0997736	0.430525
4.46801	0.00799852	0.119868	0.431075
4.74958	0.0154724	0.144525	0.431625
5.0303	0.0267145	0.17661	0.432175
5.30921	0.0413633	0.219053	0.432725
5.58632	0.0578623	0.274482	0.433275
5.86264	0.0739592	0.34454	0.433825
6.1399	0.0877562	0.428165	0.434375
6.42074	0.0985587	0.52007	0.434925
6.70848	0.106809	0.611163	0.435475
7.00642	0.113147	0.692256	0.436025
7.31868	0.117412	0.758184	0.436575
7.64844	0.118402	0.810846	0.437125
7.99867	0.114525	0.858622	0.437675
8.37164	0.104926	0.913213	0.438225
8.76847	0.0904309	0.986706	0.438775
9.18891	0.0738747	1.08915	0.439325
9.63148	0.0596519	1.22839	0.439875
10.0934	0.0524969	1.40992	0.440425
10.5705	0.05615	1.63701	0.440975
11.0579	0.072256	1.91079	0.441525
11.5505	0.0999631	2.22937	0.442075
12.0422	0.13669	2.58817	0.442625
12.528	0.179403	2.98143	0.443175
13.0035	0.226015	3.4046	0.443725
13.4653	0.275453	3.85447	0.444275
13.9115	0.327422	4.32909	0.444825
14.3416	0.382516	4.82456	0.445375
14.7558	0.443605	5.33493	0.445925
15.1556	0.51812	5.85611	0.446475
15.5426	0.61729	6.39001	0.447025
15.9188	0.750872	6.94472	0.447575
16.2858	0.920374	7.52976	0.448125
16.6449	1.11592	8.14785	0.448675
16.9971	1.32092	8.79124	0.449225
17.3431	1.52314	9.447	0.449775
17.6838	1.72422	10.104	0.450325
18.0203	1.94295	10.7578	0.450875
18.3542	2.20769	11.4095	0.451425
18.6875	2.54393	12.0639	0.451975
19.0232	2.96199	12.7278	0.452525
19.3642	3.45316	13.4117	0.453075
19.7133	3.99531	14.1295	0.453625
20.0736	4.5655	14.892	0.454175
20.4467	5.15405	15.6968	0.454725
20.8333	5.77236	16.5274	0.455275
21.2315	6.45382	17.3599	0.455825
21.638	7.24257	18.1786	0.456375
22.0472	8.17557	18.987	0.456925
22.4517	9.26437	19.8075	0.457475
22.8425	10.4904	20.6696	0.458025
23.2102	11.8152	21.5996	0.458575
23.5451	13.2036	22.6214	0.459125
23.8382	14.6475	23.7598	0.459675
24.082	16.1701	25.0438	0.460225
24.271	17.8137	26.498	0.460775
24.4019	19.6175	28.125	0.461325
24.4735	21.5975	29.8953	0.461875
24.4872	23.7383	31.7549	0.462425
24.4461	25.9938	33.6465	0.462975
24.3546	28.2938	35.5326	0.463525
24.2187	30.5535	37.4004	0.464075
24.0444	32.6885	39.2549	0.464625
23.8379	34.6357	41.0966	0.465175
23.6058	36.3745	42.9103	0.465725
23.3544	37.9387	44.6621	0.466275
23.0889	39.4031	46.3082	0.466825
22.8137	40.8451	47.8032	0.467375
22.5327	42.3042	49.0973	0.467925
22.2481	43.7563	50.124	0.468475
21.9611	45.1325	50.7967	0.469025
21.6723	46.3626	51.0246	0.469575
21.3801	47.4155	50.749	0.470125
21.0828	48.3021	49.9868	0.470675
20.778	49.0563	48.842	0.471225
20.4634	49.6966	47.4783	0.471775
20.1373	50.2007	46.0513	0.472325
19.7987	50.5066	44.6449	0.472875
19.4484	50.5285	43.2368	0.473425
19.0887	50.1927	41.7186	0.473975
18.7234	49.4667	39.9531	0.474525
18.3573	48.381	37.8357	0.475075
17.996	47.0235	35.335	0.475625
17.6445	45.515	32.4958	0.476175
17.3065	43.9766	29.4185	0.476725
16.9833	42.5014	26.226	0.477275
16.6741	41.1317	23.0389	0.477825
16.3747	39.8452	19.9583	0.478375
16.0783	38.5619	17.0616	0.478925
15.776	37.1704	14.4046	0.479475
15.4578	35.5649	12.0253	0.480025
15.1136	33.6773	9.94225	0.480575
14.7349	31.4912	8.15596	0.481125
14.315	29.0328	6.64822	0.481675
13.8508	26.3537	5.38808	0.482225
13.3427	23.5143	4.34126	0.482775
12.7936	20.5792	3.47815	0.483325
12.21	17.6162	2.77808	0.483875
11.6003	14.7044	2.2276	0.484425
10.9738	11.9372	1.81465	0.484975
10.3403	9.41123	1.52117	0.485525
9.70919	7.21065	1.31951	0.486075
9.08883	5.38441	1.17441	0.486625
8.48611	3.93925	1.05022	0.487175
7.90649	2.83972	0.920689	0.487725
7.35412	2.02549	0.774103	0.488275
6.8315	1.43017	0.613941	0.488825
6.34	0.994705	0.454677	0.489375
5.87983	0.675433	0.313078	0.489925
5.4504	0.442156	0.202014	0.490475
5.04993	0.275966	0.126143	0.491025
4.67614	0.161972	0.0827644	0.491575
4.32604	0.0883851	0.0640061	0.492125
3.99639	0.0445192	0.0600175	0.492675
3.68396	0.0205277	0.0616889	0.493225
3.38571	0.00851748	0.0621539	0.493775
3.09929	0.00319118	0.0579235	0.494325
2.82297	0.0010695	0.0489136	0.494875
2.556	0.000311538	0.0370875	0.495425
2.29852	8.20465e-05	0.0252118	0.495975
2.05179	1.53169e-05	0.0153324	0.496525
1.81732	3.49049e-06	0.00834144	0.497075
1.59709	7.04886e-07	0.00405976	0.497625
1.393	1.26145e-07	0.00176762	0.498175
1.20697	2.00048e-08	0.000688499	0.498725
1.03987	2.81137e-09	0.000239909	0.499275
0.892136	3.50121e-10	7.47854e-05	0.499825
0.763413	3.86398e-11	2.08552e-05	0.500375
0.652361	3.77892e-12	5.20285e-06	0.500925
0.557255	3.27505e-13	1.16117e-06	0.501475
0.475992	2.51528e-14	2.31834e-07	0.502025
0.406361	1.71187e-15	4.14081e-08	0.502575
0.346267	1.03245e-16	6.61641e-09	0.503125
0.293886	5.51808e-18	9.45773e-10	0.503675
0.247788	2.6135e-19	1.20943e-10	0.504225
0.206943	1.09692e-20	1.38356e-11	0.504775
0.170754	4.07982e-22	1.41595e-12	0.505325
0.138832	1.3447e-23	1.29635e-13	0.505875
0.110991	3.9276e-25	1.06176e-14	0.506425
0.087094	1.01659e-26	7.77958e-16	0.506975
0.0669206	2.33174e-28	5.09935e-17	0.507525
0.050286	4.7395e-30	2.99021e-18	0.508075
0.0369066	8.53693e-32	1.56861e-19	0.508625
0.0264471	1.36266e-33	7.36134e-21	0.509175
0.0185461	1.92748e-35	3.09048e-22	0.509725

## Sheet: Fig4c
frequency	power
2	0.0193145
4	0.0118821
6	0.00390556
8	0.000248514
10	0.00127294
12	0.00169536
14	0.00242903
16	0.00261675
18	0.00162244
20	0.00399214
22	0.00416561
24	0.011747
26	0.00463492
28	0.0171382
30	0.00281726
32	0.00213786
34	0.010911
36	0.00653453
38	2.02419e-05
40	0.000873207
42	0.00730234
44	0.00164276
46	0.00692584
48	0.00488939
50	0.000166983
52	0.00128094
54	0.0111547
56	2.56964e-05
58	0.0035784
60	0.000736245
62	0.000924535
64	0.0011499
66	0.0008002
68	0.00172844
70	0.00142576
72	0.00112612
74	0.00245949
76	0.00851739
78	0.0127477
80	0.00186908
82	0.0014843
84	0.00548932
86	0.000230936
88	0.00344384
90	0.00416975
92	0.00343629
94	0.00026919
96	0.0113755
98	0.0104531
100	0.00674744
102	0.0121198
104	0.00315877
106	0.000126989
108	0.00703074
110	0.00121615
112	0.00331801
114	0.00653595
116	0.00907308
118	0.00140571
120	0.00131529
122	0.000423524
124	0.00283301
126	0.00218707
128	0.00482717
130	0.00186239
132	0.000271283
134	0.0176899
136	0.00316217
138	0.00733894
140	0.00442356
142	0.016275
144	0.0167833
146	0.0102604
148	0.00107832
150	0.00599839
152	0.00441104
154	0.00439451
156	0.000527295
158	0.00970828
160	0.000344372
162	0.00258321
164	0.00468224
166	0.000474594
168	0.0053829
170	0.0141847
172	0.00500107
174	0.00373498
176	0.0202205
178	0.00422257
180	0.00376254
182	0.00471208
184	0.0258532
186	0.00606308
188	0.00275556
190	0.0287127
192	0.0106582
194	0.00203321
196	0.00547139
198	0.0159209
200	0.00296917
202	0.00590257
204	0.000488483
206	0.00346943
208	0.00526829
210	0.00460199
212	0.00170023
214	0.0027924
216	0.000386871
218	0.00693233
220	0.00182359
222	0.000628547
224	0.00792777
226	0.0180249
228	0.00400818
230	0.010539
232	0.00489819
234	0.000761399
236	0.0061407
238	0.00569526
240	0.000625091
242	0.00216331
244	0.00501409
246	0.00207393
248	0.00319111
250	0.00125494
252	0.0112959
254	0.00173238
256	0.00135669
258	0.00831969
260	0.000271987
262	0.00166075
264	7.33468e-05
266	0.000611145
268	0.00562048
270	0.000929146
272	0.00384671
274	0.00206783
276	0.00240834
278	0.00282799
280	1.9001e-05
282	0.0046584
284	0.0019774
286	0.000835058
288	0.00381864
290	0.00954488
292	0.00220581
294	0.00707697
296	0.0030533
298	0.00141764
300	0.00220662
302	0.00571623
304	0.0139426
306	0.000791681
308	0.00324034
310	0.00352608
312	0.000253476
314	0.000489694
316	0.00293323
318	0.000526533
320	0.00356247
322	0.000442235
324	0.0029643
326	0.00110855
328	0.00624148
330	0.0043491
332	0.00474455
334	0.000276152
336	0.00577734
338	0.00763355
340	0.00481297
342	0.00149885
344	0.00110533
346	5.57511e-05
348	0.000637671
350	0.000242197
352	0.00265134
354	0.000255799
356	0.00118428
358	0.00320944
360	0.00197193
362	0.00116801
364	0.000354743
366	0.00322182
368	0.00201216
370	0.000768956
372	0.000226412
374	0.00306685
376	0.00138849
378	9.88126e-05
380	0.000891104
382	0.00143849
384	0.000611425
386	6.73126e-05
388	0.00239942
390	9.42255e-05
392	0.000182093
394	0.00224642
396	0.00023171
398	0.00039168
400	0.000140191
402	0.00368177
404	0.00131605
406	0.0022003
408	0.000122639
410	0.000772231
412	0.000964717
414	0.000560701
416	0.000182579
418	0.000218331
420	6.09107e-05
422	0.0010054
424	0.0018573
426	0.0024094
428	0.000169555
430	0.000302173
432	0.000348673
434	0.00127231
436	0.000575444
438	4.49366e-05
440	0.000653169
442	0.000314023
444	0.00118995
446	0.00162548
448	8.56534e-06
450	0.000663067
452	0.00106985
454	0.0010419
456	5.16129e-05
458	0.00279007
460	4.14958e-05
462	0.000101064
464	0.000142094
466	0.00146622
468	0.000216864
470	0.000761418
472	2.32551e-05
474	0.00023172
476	0.000145374
478	0.00017785
480	0.000500153
482	0.000188042
484	0.000192714
486	0.00030213
488	0.00036762
490	0.000668799
492	3.03268e-05
494	0.000769309
496	0.000894252
498	0.000603697
500	0.0010859
502	0.000461816
504	0.00111052
506	0.00178271
508	0.000158678
510	0.000449857
512	0.000514083
514	7.36309e-05
516	8.05085e-05
518	0.00051755
520	0.000750059
522	0.000713856
524	0.000730282
526	0.00123983
528	0.000431353
530	0.000965429
532	0.000482185
534	0.00036383
536	0.000509293
538	0.000570192
540	0.000519831
542	0.000151525
544	4.76278e-05
546	6.71433e-05
548	0.000585199
550	8.36002e-05
552	0.00087021
554	0.000142036
556	0.000163248
558	0.000880942
560	8.33986e-05
562	3.6906e-05
564	0.000383447
566	8.23341e-05
568	0.000775762
570	0.000578037
572	0.000125161
574	0.000536712
576	0.000354337
578	0.000524596
580	0.000168951
582	1.29616e-05
584	0.00077667
586	7.06823e-05
588	0.000589733
590	0.000186211
592	0.000117492
594	5.7247e-05
596	0.000139751
598	5.14734e-06
600	0.000154234
602	0.000552325
604	0.00146886
606	4.7422e-05
608	0.000345905
610	0.000289018
612	0.00013955
614	5.78254e-05
616	8.98754e-05
618	0.00038396
620	4.62127e-05
622	0.000126167
624	0.000812733
626	0.000698648
628	5.97649e-06
630	0.000107127
632	0.000127223
634	0.000263578
636	0.000132554
638	0.000251711
640	0.000192504
642	0.000289826
644	2.6753e-05
646	0.000372803
648	2.97711e-05
650	0.000158583
652	0.0005027
654	0.000128847
656	0.00017326
658	0.000548848
660	0.000275759
662	1.17976e-05
664	0.000401865
666	0.000267858
668	0.000111233
670	0.000123939
672	0.000409949
674	4.57381e-05
676	0.00015719
678	0.000262631
680	0.000416913
682	0.00018884
684	0.000665914
686	8.57419e-06
688	7.08914e-05
690	9.71094e-05
692	0.000160974
694	0.000131209
696	6.27244e-05
698	0.000117759
700	5.03132e-05
702	0.000819759
704	0.000246455
706	1.60805e-05
708	2.1156e-05
710	6.9979e-05
712	0.000264744
714	0.000109955
716	0.000215891
718	3.4142e-05
720	4.55279e-05
722	0.000105843
724	0.000107462
726	4.87793e-05
728	0.000295955
730	0.000364767
732	8.07505e-05
734	0.000299338
736	7.94399e-05
738	0.000218563
740	2.71914e-05
742	7.84385e-05
744	0.00050567
746	0.000143398
748	0.000682928
750	0.000453947
752	0.000141235
754	1.63353e-05
756	2.05605e-05
758	0.000176377
760	3.46343e-07
762	0.000103731
764	5.36475e-05
766	0.000132194
768	0.000308413
770	0.000241651
772	1.79376e-05
774	0.000253776
776	8.91525e-05
778	3.25498e-05
780	0.000145275
782	4.37398e-05
784	0.000194402
786	0.000316716
788	0.000540253
790	0.000237762
792	0.000252002
794	5.78941e-05
796	5.21097e-06
798	4.44372e-05
800	0.000540901
802	3.3535e-05
804	7.79981e-05
806	0.000481768
808	2.77525e-05
810	0.000126019
812	1.0665e-05
814	3.08677e-05
816	3.52973e-05
818	5.28677e-05
820	8.79045e-05
822	0.000122908
824	0.000197501
826	0.000115477
828	5.08386e-05
830	0.000316758
832	0.000388447
834	0.000406554
836	0.000247054
838	2.9341e-05
840	0.000113228
842	0.000362834
844	0.000660082
846	0.00028569
848	0.000206038
850	1.1786e-05
852	1.38746e-05
854	0.000137903
856	0.00034608
858	9.8965e-05
860	0.000116596
862	2.17688e-06
864	0.000106227
866	0.00014658
868	0.000176364
870	0.000127476
872	8.90883e-05
874	8.64454e-05
876	5.7929e-05
878	0.000164586
880	0.000372275
882	0.000178619
884	8.43783e-05
886	3.08307e-05
888	0.000291916
890	0.000121355
892	0.000387428
894	0.000285247
896	7.82131e-05
898	0.00013447
900	4.64922e-05
902	6.30382e-05
904	0.000609681
906	7.2037e-06
908	0.000231524
910	9.63082e-05
912	0.000213871
914	6.80753e-05
916	1.54547e-05
918	0.000131503
920	1.57086e-05
922	3.98752e-05
924	3.35008e-05
926	0.000258099
928	5.92903e-05
930	1.83468e-05
932	0.0001033
934	0.000163461
936	3.62518e-05
938	8.9439e-05
940	4.91847e-05
942	5.32884e-05
944	9.7399e-06
946	1.77227e-05
948	6.86936e-06
950	0.000126703
952	0.000380194
954	2.28908e-06
956	4.777e-05
958	1.68291e-05
960	0.000126012
962	0.000400316
964	4.48916e-05
966	0.000215828
968	1.59316e-05
970	0.000275418
972	4.20331e-05
974	3.38852e-05
976	5.95164e-05
978	0.000243908
980	6.45901e-06
982	1.3346e-06
984	9.12806e-05
986	1.90865e-05
988	0.000112008
990	0.000172527
992	4.96864e-06
994	3.99556e-05
996	4.78594e-06
998	1.51954e-05
1000	7.89416e-07
1002	0.000123586
1004	4.1331e-06
1006	0.000124515
1008	2.86792e-05
1010	1.66329e-05
1012	0.000164536
1014	4.48325e-06
1016	5.36212e-05
1018	0.000206228
1020	0.000161171
1022	6.63721e-05
1024	6.96776e-06
1026	6.48831e-05
1028	0.000155604
1030	4.14095e-05
1032	5.80701e-05
1034	0.000122484
1036	5.85686e-05
1038	0.000149395
1040	5.51771e-05
1042	0.000400854
1044	1.94644e-05
1046	4.86138e-05
1048	2.83882e-05
1050	0.000151589
1052	5.49781e-05
1054	0.000164366
1056	4.1267e-05
1058	3.12445e-05
1060	2.23822e-05
1062	4.27978e-05
1064	0.000261445
1066	4.44493e-06
1068	4.29264e-05
1070	5.70788e-06
1072	3.50513e-05
1074	8.49795e-05
1076	1.40187e-05
1078	7.78475e-05
1080	4.36913e-05
1082	0.000153364
1084	4.91255e-05
1086	4.56439e-05
1088	9.11511e-05
1090	0.000183384
1092	6.52348e-05
1094	2.96347e-05
1096	0.00011673
1098	0.000106554
1100	0.000242379
1102	5.98382e-05
1104	1.1983e-06
1106	7.7673e-05
1108	0.000160227
1110	1.63251e-05
1112	3.91709e-05
1114	6.62276e-05
1116	0.000106031
1118	0.000102664
1120	7.25311e-05
1122	1.0174e-05
1124	4.88701e-05
1126	0.000136797
1128	5.00703e-05
1130	5.62879e-05
1132	5.23191e-05
1134	3.48155e-05
1136	5.00077e-05
1138	8.20999e-05
1140	9.66227e-05
1142	0.00055504
1144	9.931e-05
1146	7.09262e-05
1148	0.000118199
1150	1.19009e-05
1152	9.21577e-05
1154	0.000177521
1156	0.000115688
1158	0.000151041
1160	6.1275e-06
1162	0.000508328
1164	1.92067e-05
1166	0.000105707
1168	3.78575e-06
1170	0.000192596
1172	0.000133617
1174	0.000123568
1176	6.65952e-05
1178	4.19848e-05
1180	0.000182153
1182	0.000209936
1184	0.000147613
1186	7.64315e-05
1188	6.00629e-05
1190	3.68583e-06
1192	8.54988e-05
1194	2.48564e-05
1196	4.90246e-05
1198	3.39099e-06
1200	1.28097e-05
1202	0.000112882
1204	0.000240719
1206	3.44727e-05
1208	4.85473e-05
1210	8.44145e-05
1212	1.88139e-05
1214	0.000240645
1216	5.82451e-07
1218	0.0002609
1220	9.09394e-05
1222	1.57676e-05
1224	6.02917e-05
1226	4.65997e-05
1228	1.35172e-05
1230	2.10391e-05
1232	2.44617e-05
1234	7.27944e-06
1236	5.78285e-05
1238	0.000302605
1240	8.85908e-06
1242	4.59398e-06
1244	0.000187163
1246	1.69574e-06
1248	2.78063e-06
1250	4.60076e-05
1252	8.89314e-05
1254	1.10506e-05
1256	0.000177655
1258	2.98941e-05
1260	8.35996e-05
1262	5.6592e-05
1264	9.78875e-06
1266	7.22103e-06
1268	1.01868e-05
1270	4.30658e-05
1272	8.71435e-05
1274	0.000421558
1276	0.000119865
1278	1.74186e-05
1280	9.46811e-05
1282	4.9229e-05
1284	7.43984e-05
1286	3.75208e-06
1288	0.000124876
1290	8.28568e-05
1292	0.000216837
1294	0.000194594
1296	0.000140163
1298	1.48124e-05
1300	3.02724e-05
1302	8.03658e-05
1304	4.86096e-05
1306	0.000132134
1308	0.000136469
1310	6.25016e-05
1312	2.83913e-05
1314	4.76609e-05
1316	4.79009e-06
1318	7.22484e-05
1320	2.89095e-05
1322	5.20309e-05
1324	0.000123725
1326	3.56471e-06
1328	3.88025e-05
1330	1.87296e-05
1332	0.000109042
1334	2.92775e-06
1336	8.96173e-05
1338	6.28329e-05
1340	2.67747e-06
1342	0.000112583
1344	0.000221577
1346	0.000193505
1348	4.46713e-06
1350	5.63954e-06
1352	5.13404e-05
1354	2.73545e-05
1356	0.000102028
1358	9.03079e-07
1360	8.54302e-05
1362	7.63149e-05
1364	4.14276e-05
1366	4.13355e-05
1368	0.000169221
1370	1.53154e-05
1372	4.38242e-05
1374	5.94363e-05
1376	1.13132e-05
1378	0.000118096
1380	2.90475e-05
1382	3.29654e-05
1384	4.34343e-05
1386	4.58531e-05
1388	3.40359e-07
1390	0.000251652
1392	2.52264e-05
1394	7.47846e-05
1396	4.72749e-05
1398	2.2977e-05
1400	0.000239233
1402	0.000120918
1404	3.22684e-05
1406	3.10227e-05
1408	4.55139e-05
1410	4.63711e-05
1412	5.01398e-05
1414	7.55735e-05
1416	2.61797e-05
1418	0.000209167
1420	7.78516e-05
1422	1.02851e-05
1424	5.35278e-05
1426	1.81814e-06
1428	6.8724e-05
1430	1.03512e-05
1432	4.51805e-05
1434	0.000123114
1436	3.44315e-05
1438	1.46341e-05
1440	8.10804e-06
1442	0.000105533
1444	1.25374e-05
1446	0.000269551
1448	8.58802e-05
1450	0.000114103
1452	8.78763e-06
1454	1.33848e-06
1456	7.44913e-05
1458	8.60687e-06
1460	4.79949e-05
1462	3.06638e-05
1464	2.12061e-06
1466	2.83302e-05
1468	0.000117504
1470	8.0124e-07
1472	3.01768e-06
1474	3.96497e-05
1476	1.83665e-05
1478	8.41239e-06
1480	2.98772e-05
1482	1.19117e-05
1484	7.92974e-05
1486	7.2177e-05
1488	6.45304e-05
1490	2.6408e-05
1492	5.4208e-05
1494	5.42522e-06
1496	2.07675e-05
1498	0.000207452
1500	3.20516e-05
1502	5.73121e-05
1504	4.5924e-05
1506	4.97177e-05
1508	4.71857e-05
1510	2.31149e-05
1512	0.000131927
1514	9.79398e-06
1516	2.05066e-05
1518	8.98037e-05
1520	5.51588e-05
1522	1.713e-05
1524	0.000154742
1526	1.00163e-05
1528	4.79245e-05
1530	0.000141686
1532	1.87622e-05
1534	5.03812e-05
1536	3.1945e-05
1538	1.18529e-05
1540	2.21335e-05
1542	0.000250093
1544	7.14179e-05
1546	1.06759e-05
1548	3.55546e-05
1550	6.99806e-05
1552	8.97589e-05
1554	4.91015e-06
1556	0.000232812
1558	1.31193e-05
1560	5.34231e-05
1562	4.16451e-05
1564	0.0001515
1566	9.54499e-05
1568	0.000241244
1570	3.27766e-06
1572	6.49582e-06
1574	0.000102071
1576	0.000128299
1578	4.08468e-05
1580	8.05502e-05
1582	3.2614e-05
1584	4.53753e-05
1586	3.6559e-05
1588	2.42998e-05
1590	3.38061e-06
1592	6.56205e-06
1594	0.000118045
1596	4.48511e-05
1598	0.000109433
1600	6.19377e-06
1602	5.27283e-05
1604	1.39963e-05
1606	3.16277e-05
1608	2.08612e-05
1610	1.27611e-05
1612	1.76787e-05
1614	7.86564e-05
1616	1.09813e-06
1618	3.81696e-05
1620	1.54412e-05
1622	8.47738e-05
1624	5.35222e-05
1626	4.96551e-05
1628	1.05559e-05
1630	1.04869e-06
1632	2.02206e-05
1634	1.87585e-05
1636	6.12456e-06
1638	9.81187e-05
1640	1.06841e-05
1642	0.000104911
1644	5.69528e-05
1646	2.4696e-05
1648	1.39452e-05
1650	4.05814e-05
1652	1.96257e-05
1654	1.99576e-05
1656	2.67327e-05
1658	2.52767e-05
1660	8.14719e-05
1662	0.000115515
1664	4.34488e-05
1666	6.25184e-06
1668	4.40102e-05
1670	1.93965e-05
1672	0.0001088
1674	1.86203e-05
1676	9.67808e-06
1678	1.39643e-05
1680	8.9003e-05
1682	4.21069e-05
1684	1.57906e-06
1686	1.09145e-05
1688	6.74619e-06
1690	6.30227e-06
1692	3.79823e-05
1694	1.8692e-05
1696	3.98672e-05
1698	2.05955e-05
1700	2.28903e-05
1702	7.08443e-05
1704	0.000121286
1706	2.70679e-05
1708	8.54957e-05
1710	7.62232e-05
1712	3.94807e-05
1714	0.000165194
1716	1.3667e-05
1718	5.56244e-05
1720	0.000150833
1722	5.66592e-05
1724	6.07558e-05
1726	9.45381e-05
1728	5.41026e-05
1730	8.06732e-06
1732	7.45641e-05
1734	3.86771e-05
1736	2.10099e-05
1738	1.44473e-05
1740	5.00264e-05
1742	7.24649e-05
1744	0.000101924
1746	3.08089e-05
1748	3.55208e-05
1750	5.317e-06
1752	1.96953e-05
1754	3.63248e-05
1756	5.67381e-05
1758	2.15561e-07
1760	3.63556e-05
1762	5.87976e-05
1764	0.000174029
1766	4.85193e-05
1768	1.74837e-05
1770	1.16831e-05
1772	2.52193e-05
1774	1.47855e-05
1776	5.23989e-05
1778	3.68808e-06
1780	5.19732e-05
1782	5.34716e-05
1784	0.000125536
1786	0.000114305
1788	8.65874e-06
1790	4.89871e-05
1792	4.21981e-05
1794	6.22643e-05
1796	1.51127e-05
1798	3.02162e-05
1800	5.83262e-05
1802	0.000102976
1804	2.92388e-05
1806	1.78707e-05
1808	1.84782e-05
1810	0.000207001
1812	8.18586e-05
1814	8.9526e-05
1816	0.00012451
1818	7.7579e-06
1820	0.000168322
1822	6.12365e-06
1824	0.000121806
1826	5.96254e-05
1828	1.43799e-05
1830	7.42355e-05
1832	1.75235e-05
1834	1.7074e-05
1836	0.0001279
1838	1.54739e-05
1840	9.66462e-05
1842	9.27876e-06
1844	6.84237e-05
1846	0.000257942
1848	3.32571e-05
1850	3.36189e-05
1852	8.35937e-05
1854	2.45211e-05
1856	6.71457e-05
1858	7.46022e-05
1860	9.20808e-06
1862	6.45165e-05
1864	3.04341e-05
1866	5.08563e-05
1868	5.39945e-05
1870	7.53305e-05
1872	6.83871e-05
1874	0.000114004
1876	8.9316e-06
1878	1.17423e-06
1880	8.20673e-05
1882	5.78058e-05
1884	2.59716e-05
1886	1.7133e-06
1888	4.33266e-05
1890	5.01311e-06
1892	8.00563e-05
1894	3.19288e-08
1896	3.80615e-05
1898	0.000189236
1900	0.000117847
1902	4.90016e-06
1904	6.31456e-05
1906	2.82714e-07
1908	8.4572e-05
1910	8.32423e-05
1912	3.27109e-05
1914	0.000111204
1916	1.53343e-05
1918	3.48412e-05
1920	2.88919e-05
1922	2.85958e-05
1924	6.01626e-05
1926	6.26596e-05
1928	4.70639e-05
1930	0.000192296
1932	2.12297e-06
1934	5.54722e-06
1936	7.06669e-05
1938	1.23292e-05
1940	0.00012911
1942	1.66193e-05
1944	1.34447e-05
1946	9.47134e-06
1948	7.52773e-05
1950	1.27816e-05
1952	1.20783e-05
1954	5.26155e-06
1956	7.48825e-05
1958	0.000244885
1960	9.88284e-05
1962	7.35405e-05
1964	0.000234916
1966	1.71258e-05
1968	5.15993e-05
1970	1.52245e-05
1972	7.95432e-06
1974	2.01923e-05
1976	8.56951e-05
1978	4.27492e-05
1980	5.4467e-05
1982	0.000131465
1984	7.09452e-07
1986	0.000262774
1988	1.75278e-05
1990	1.94824e-05
1992	5.09365e-06
1994	1.54252e-06
1996	7.30702e-06
1998	5.01602e-05
2000	3.96549e-05
2002	2.46921e-05
2004	2.69228e-05
2006	8.169e-05
2008	2.93194e-05
2010	4.52113e-05
2012	2.80551e-05
2014	1.95208e-06
2016	3.75012e-05
2018	5.92068e-05
2020	2.3e-05
2022	7.92415e-05
2024	1.81797e-05
2026	6.38541e-06
2028	2.08658e-06
2030	5.04658e-05
2032	0.000102494
2034	1.14895e-05
2036	0.000237702
2038	4.42133e-05
2040	6.19675e-05
2042	8.83086e-07
2044	3.26355e-05
2046	1.26649e-05
2048	1.02225e-06
2050	0.000108483
2052	6.33064e-06
2054	6.36813e-05
2056	0.000111554
2058	2.47331e-05
2060	0.000134117
2062	3.31613e-05
2064	5.17054e-06
2066	1.08665e-06
2068	3.77886e-05
2070	2.92752e-05
2072	6.53392e-05
2074	1.54123e-05
2076	3.1343e-05
2078	3.55194e-05
2080	2.40246e-05
2082	2.38088e-05
2084	9.48575e-05
2086	2.53675e-05
2088	4.44863e-05
2090	2.2595e-05
2092	6.00125e-05
2094	4.84386e-05
2096	2.3105e-05
2098	2.78419e-05
2100	3.79456e-05
2102	2.85196e-05
2104	2.04434e-05
2106	1.68088e-05
2108	9.91742e-05
2110	2.03994e-06
2112	2.32319e-05
2114	3.51971e-05
2116	1.62296e-05
2118	9.87281e-05
2120	3.23682e-05
2122	8.46522e-06
2124	0.000206848
2126	8.49501e-06
2128	2.95099e-06
2130	1.90402e-05
2132	8.33157e-05
2134	5.0527e-05
2136	5.36231e-05
2138	0.000125711
2140	4.27413e-05
2142	2.97668e-05
2144	1.15502e-06
2146	1.88602e-05
2148	2.55544e-05
2150	5.13817e-06
2152	6.85741e-05
2154	5.87513e-05
2156	5.98449e-07
2158	1.61216e-05
2160	5.09574e-06
2162	5.63018e-05
2164	2.5051e-05
2166	2.31864e-05
2168	7.25434e-05
2170	2.38931e-06
2172	3.36157e-05
2174	1.2068e-05
2176	3.27756e-05
2178	6.53014e-08
2180	3.94082e-05
2182	1.22038e-05
2184	0.000102125
2186	4.87627e-06
2188	5.63885e-07
2190	6.63229e-05
2192	2.18683e-05
2194	1.85305e-05
2196	2.83501e-05
2198	0.000125853
2200	4.60507e-05
2202	1.49894e-05
2204	3.2197e-05
2206	7.06766e-05
2208	3.62774e-05
2210	4.97215e-05
2212	1.82553e-05
2214	8.84305e-06
2216	1.90284e-05
2218	3.1044e-05
2220	4.74333e-05
2222	0.000112763
2224	0.000135361
2226	4.66201e-05
2228	8.5683e-06
2230	5.3267e-05
2232	1.41162e-05
2234	2.8326e-05
2236	9.43718e-06
2238	4.71109e-06
2240	2.13494e-05
2242	1.7415e-05
2244	1.08574e-05
2246	3.82856e-05
2248	0.000153355
2250	1.20651e-05
2252	1.85954e-05
2254	2.88072e-05
2256	6.52856e-05
2258	7.32492e-08
2260	2.02446e-05
2262	5.4538e-06
2264	4.5486e-05
2266	0.000115812
2268	9.29354e-06
2270	6.52652e-05
2272	3.15218e-05
2274	1.77266e-05
2276	8.1621e-07
2278	3.4931e-05
2280	2.48757e-05
2282	1.58077e-05
2284	7.30649e-05
2286	3.57001e-05
2288	4.05888e-05
2290	2.6051e-05
2292	9.85845e-05
2294	9.84554e-06
2296	6.04992e-05
2298	5.92279e-06
2300	4.49561e-06
2302	5.1347e-05
2304	3.82574e-05
2306	4.92674e-05
2308	2.36924e-05
2310	2.74005e-05
2312	9.98956e-06
2314	2.83934e-05
2316	1.88508e-05
2318	2.149e-05
2320	1.84305e-05
2322	9.209e-05
2324	2.53996e-05
2326	9.14664e-07
2328	8.3749e-05
2330	1.11429e-05
2332	6.4231e-06
2334	2.86075e-06
2336	3.46869e-05
2338	1.07215e-05
2340	3.94701e-05
2342	9.90435e-06
2344	2.78187e-05
2346	7.04782e-05
2348	1.2637e-06
2350	6.74261e-06
2352	7.33415e-06
2354	0.000210061
2356	2.96381e-05
2358	2.23782e-05
2360	3.38471e-07
2362	1.38883e-05
2364	3.72197e-05
2366	1.1984e-05
2368	4.7663e-06
2370	2.76514e-05
2372	2.70327e-05
2374	5.74607e-08
2376	2.62702e-05
2378	8.41964e-05
2380	1.13207e-05
2382	2.5911e-05
2384	8.1347e-06
2386	3.48387e-06
2388	4.39352e-06
2390	4.24553e-06
2392	1.55352e-05
2394	1.7557e-05
2396	3.06683e-05
2398	9.34e-05
2400	3.40751e-05
2402	0.000115155
2404	4.00324e-05
2406	4.43475e-06
2408	9.38353e-06
2410	6.46567e-05
2412	3.18418e-05
2414	3.48825e-05
2416	3.54647e-05
2418	2.98261e-05
2420	5.51045e-05
2422	3.76829e-05
2424	8.59514e-05
2426	1.07712e-05
2428	6.31842e-05
2430	2.21675e-05
2432	4.70217e-05
2434	2.25775e-07
2436	2.03841e-05
2438	1.40326e-05
2440	0.000105923
2442	2.40908e-06
2444	9.3881e-05
2446	2.47053e-05
2448	4.4956e-05
2450	2.27331e-05
2452	8.58421e-05
2454	6.75281e-06
2456	0.000130218
2458	5.12131e-06
2460	9.32802e-06
2462	3.65626e-05
2464	1.86959e-05
2466	3.03993e-05
2468	5.67334e-05
2470	0.000107652
2472	3.71929e-05
2474	5.52064e-05
2476	6.9877e-05
2478	6.17707e-05
2480	5.91648e-06
2482	2.00627e-05
2484	6.6086e-06
2486	1.17477e-05
2488	2.92812e-05
2490	1.9521e-05
2492	2.67066e-05
2494	2.55228e-05
2496	0.000121647
2498	5.63718e-05
2500	3.83344e-06
2502	2.59926e-05
2504	1.1517e-05
2506	2.55333e-05
2508	1.65254e-05
2510	2.74017e-05
2512	1.25296e-05
2514	3.75303e-05
2516	2.09714e-05
2518	3.2363e-06
2520	3.38063e-05
2522	2.29706e-05
2524	6.53347e-05
2526	4.42245e-05
2528	6.2846e-05
2530	9.4158e-05
2532	3.9801e-05
2534	0.000165707
2536	3.99981e-05
2538	1.27559e-05
2540	3.93317e-05
2542	8.31576e-05
2544	3.99672e-06
2546	4.24062e-05
2548	2.23897e-05
2550	2.07736e-06
2552	9.43662e-07
2554	5.02881e-06
2556	7.13601e-05
2558	3.33768e-05
2560	4.36627e-05
2562	1.15293e-05
2564	2.57047e-05
2566	1.19395e-05
2568	9.53097e-05
2570	1.14272e-05
2572	1.72699e-05
2574	2.59036e-05
2576	4.69954e-05
2578	7.54171e-05
2580	1.20771e-05
2582	5.80987e-05
2584	6.52503e-06
2586	4.25757e-05
2588	2.50194e-06
2590	1.60467e-05
2592	2.5756e-05
2594	3.20404e-06
2596	3.05526e-05
2598	3.84303e-06
2600	9.16783e-05
2602	1.70351e-05
2604	1.09179e-05
2606	8.97083e-05
2608	6.81647e-05
2610	3.52189e-05
2612	1.64663e-06
2614	1.96995e-05
2616	0.000113085
2618	8.6763e-05
2620	4.67301e-05
2622	4.56767e-05
2624	2.47505e-05
2626	2.39825e-05
2628	1.39477e-05
2630	5.74029e-05
2632	0.000105108
2634	5.63852e-05
2636	9.46253e-05
2638	1.79483e-05
2640	8.1412e-05
2642	1.6269e-05
2644	1.08878e-05
2646	2.09585e-06
2648	5.16011e-05
2650	9.61841e-05
2652	7.92648e-05
2654	6.58962e-05
2656	2.97971e-06
2658	5.14006e-05
2660	0.000104069
2662	4.44197e-05
2664	8.44667e-06
2666	1.30379e-05
2668	3.74715e-05
2670	3.40697e-05
2672	7.78896e-05
2674	1.05294e-05
2676	3.68476e-05
2678	4.5802e-07
2680	2.1426e-07
2682	7.08376e-05
2684	6.60893e-05
2686	1.32127e-05
2688	7.93525e-06
2690	5.14804e-06
2692	4.87293e-05
2694	6.23442e-05
2696	4.95824e-05
2698	4.02662e-05
2700	2.99448e-05
2702	1.78401e-05
2704	1.94277e-05
2706	9.85425e-07
2708	1.53679e-05
2710	5.56063e-06
2712	4.4246e-05
2714	9.98123e-06
2716	5.55188e-06
2718	6.51725e-06
2720	3.64252e-05
2722	8.53944e-05
2724	4.17787e-06
2726	6.79037e-06
2728	6.7671e-06
2730	3.88762e-06
2732	2.55536e-05
2734	1.01175e-05
2736	4.14646e-05
2738	4.32934e-05
2740	8.88966e-06
2742	1.41731e-05
2744	3.286e-05
2746	3.41914e-05
2748	7.51984e-05
2750	3.58829e-05
2752	3.90465e-05
2754	2.41664e-05
2756	5.42232e-06
2758	1.35023e-05
2760	3.0908e-05
2762	3.13086e-06
2764	1.79694e-05
2766	2.9904e-05
2768	7.88843e-06
2770	2.7094e-08
2772	3.56138e-05
2774	4.54657e-05
2776	7.54956e-05
2778	1.50023e-05
2780	5.10286e-05
2782	3.32684e-05
2784	1.59853e-05
2786	5.88727e-05
2788	7.69454e-06
2790	1.98791e-05
2792	5.85265e-06
2794	4.64671e-05
2796	3.39551e-05
2798	2.96105e-05
2800	6.44756e-05
2802	7.53457e-06
2804	7.2534e-05
2806	3.16281e-05
2808	2.27196e-05
2810	3.45749e-05
2812	8.90093e-06
2814	1.05817e-05
2816	1.34242e-05
2818	3.68914e-05
2820	6.70764e-05
2822	1.10484e-05
2824	3.49831e-05
2826	5.57597e-05
2828	5.30689e-06
2830	7.9592e-07
2832	8.66016e-05
2834	1.15038e-05
2836	2.91363e-05
2838	2.05994e-05
2840	7.10602e-05
2842	5.23882e-05
2844	1.76515e-05
2846	1.3534e-05
2848	2.64757e-06
2850	0.000104024
2852	7.34274e-05
2854	4.68779e-05
2856	7.76683e-05
2858	4.29848e-05
2860	7.59081e-06
2862	4.98306e-07
2864	0.000126162
2866	5.21191e-06
2868	8.60838e-05
2870	4.70773e-05
2872	1.50231e-05
2874	7.25297e-05
2876	4.16152e-05
2878	0.000114798
2880	2.1334e-05
2882	3.76506e-05
2884	7.40805e-06
2886	1.4037e-05
2888	1.44368e-05
2890	9.52755e-05
2892	2.59764e-05
2894	3.74449e-05
2896	3.25537e-06
2898	2.72643e-05
2900	2.56863e-05
2902	2.62032e-05
2904	8.00768e-06
2906	6.73855e-05
2908	0.000134784
2910	0.000109399
2912	8.62516e-07
2914	8.21487e-05
2916	1.85466e-05
2918	6.89252e-06
2920	5.07842e-05
2922	1.05334e-05
2924	6.08224e-05
2926	5.8393e-05
2928	1.46976e-05
2930	1.83418e-05
2932	2.45133e-05
2934	1.83426e-05
2936	1.08328e-05
2938	7.00366e-05
2940	5.25789e-05
2942	1.80956e-05
2944	2.38849e-05
2946	6.25951e-05
2948	5.62335e-06
2950	2.79827e-05
2952	2.20059e-05
2954	4.5812e-06
2956	2.34041e-06
2958	2.44461e-05
2960	1.16837e-05
2962	5.17404e-05
2964	0.00021826
2966	1.30884e-05
2968	1.02985e-05
2970	0.000106913
2972	5.20159e-06
2974	1.17816e-05
2976	8.2126e-05
2978	1.28796e-05
2980	3.12018e-06
2982	9.89718e-06
2984	1.90056e-06
2986	2.40548e-05
2988	2.87381e-06
2990	7.53581e-05
2992	1.97131e-05
2994	2.64106e-05
2996	4.91489e-06
2998	6.32248e-05
3000	5.46614e-05
3002	6.9431e-05
3004	4.59815e-05
3006	1.00709e-05
3008	1.82775e-05
3010	7.69258e-05
3012	6.20311e-05
3014	1.62272e-05
3016	0.000139244
3018	7.85561e-06
3020	0.000146077
3022	9.53506e-06
3024	1.0809e-05
3026	1.00924e-05
3028	2.03859e-05
3030	1.8321e-06
3032	1.13138e-05
3034	1.15243e-05
3036	2.28763e-05
3038	4.68788e-05
3040	3.90379e-06
3042	4.41275e-06
3044	8.91044e-06
3046	3.73895e-05
3048	3.38583e-05
3050	8.86434e-05
3052	6.62673e-05
3054	4.45684e-06
3056	5.98289e-05
3058	1.6641e-05
3060	2.86403e-05
3062	1.40996e-05
3064	3.80319e-06
3066	1.49021e-06
3068	5.17775e-05
3070	1.86062e-05
3072	1.14185e-05
3074	4.16589e-05
3076	6.93706e-05
3078	3.20497e-05
3080	4.26321e-06
3082	3.18472e-05
3084	2.81939e-05
3086	1.5621e-05
3088	1.75187e-05
3090	1.91578e-06
3092	9.10063e-06
3094	2.85086e-05
3096	2.53955e-05
3098	4.72914e-05
3100	6.00173e-06
3102	4.24421e-05
3104	0.000100233
3106	3.70204e-05
3108	3.60887e-05
3110	4.12136e-05
3112	1.05215e-05
3114	1.48883e-05
3116	3.47671e-05
3118	1.35994e-06
3120	5.20113e-06
3122	5.08444e-06
3124	1.5661e-05
3126	1.6271e-05
3128	0.00013473
3130	1.11096e-06
3132	1.66919e-05
3134	4.66896e-05
3136	9.4392e-05
3138	8.2762e-05
3140	2.35528e-05
3142	1.0039e-05
3144	1.18575e-05
3146	7.7885e-05
3148	6.47202e-05
3150	2.36898e-06
3152	5.989e-06
3154	2.06457e-05
3156	1.34693e-05
3158	3.85261e-05
3160	5.14697e-06
3162	7.02067e-05
3164	1.40177e-05
3166	1.13856e-05
3168	1.10305e-05
3170	7.31396e-06
3172	2.53545e-05
3174	1.49372e-05
3176	2.56931e-05
3178	5.62762e-06
3180	5.96802e-06
3182	4.19662e-05
3184	6.20487e-06
3186	5.02677e-05
3188	4.98525e-05
3190	1.31535e-05
3192	2.98321e-05
3194	5.24832e-05
3196	2.52289e-06
3198	6.85368e-05
3200	8.02923e-06
3202	1.41823e-05
3204	4.43898e-05
3206	7.69729e-06
3208	4.64924e-06
3210	1.37689e-05
3212	1.70355e-05
3214	5.56735e-06
3216	1.43479e-05
3218	2.15551e-05
3220	6.48106e-07
3222	1.00843e-05
3224	4.46566e-05
3226	0.000100497
3228	8.54601e-05
3230	4.86483e-05
3232	8.85668e-07
3234	3.39565e-06
3236	1.1318e-05
3238	1.40266e-05
3240	2.01481e-05
3242	6.27705e-06
3244	4.57359e-05
3246	4.85905e-06
3248	1.39016e-05
3250	9.51262e-05
3252	1.16838e-05
3254	3.59059e-05
3256	3.03092e-06
3258	3.00953e-05
3260	4.12841e-05
3262	1.85832e-05
3264	2.44199e-06
3266	4.9712e-05
3268	7.56951e-06
3270	4.79715e-06
3272	5.60227e-05
3274	1.07744e-05
3276	3.01948e-05
3278	0.000108309
3280	6.01123e-07
3282	7.1614e-05
3284	1.08574e-05
3286	1.50228e-05
3288	5.91404e-06
3290	6.86303e-06
3292	7.25541e-06
3294	1.02614e-05
3296	0.000128455
3298	4.57812e-05
3300	4.82818e-05
3302	2.68295e-05
3304	7.40785e-06
3306	4.48968e-05
3308	2.65875e-05
3310	1.65428e-05
3312	2.78496e-06
3314	1.27379e-05
3316	0.000146276
3318	5.34896e-05
3320	3.65295e-05
3322	4.80961e-05
3324	2.08839e-05
3326	3.11027e-06
3328	3.34808e-05
3330	1.9498e-05
3332	1.35537e-05
3334	2.48859e-06
3336	9.64443e-06
3338	2.77516e-05
3340	1.91155e-05
3342	2.24138e-06
3344	3.16371e-06
3346	5.58884e-06
3348	7.55674e-05
3350	1.13634e-05
3352	3.75717e-05
3354	9.28587e-06
3356	2.72929e-05
3358	5.63829e-05
3360	3.25538e-05
3362	4.36456e-05
3364	8.10612e-05
3366	6.05439e-05
3368	7.13492e-05
3370	0.000100875
3372	4.70995e-05
3374	3.67993e-06
3376	4.81647e-05
3378	1.29694e-05
3380	5.67756e-05
3382	1.00995e-05
3384	2.22255e-05
3386	2.45976e-05
3388	4.0744e-05
3390	9.7504e-05
3392	3.40469e-07
3394	0.000112834
3396	7.11128e-05
3398	8.47548e-06
3400	1.20534e-05
3402	7.20346e-05
3404	3.80584e-06
3406	6.58109e-05
3408	1.36992e-05
3410	2.48209e-06
3412	0.000130876
3414	2.0565e-05
3416	5.4603e-05
3418	6.77151e-05
3420	5.1451e-06
3422	3.17078e-07
3424	3.87507e-06
3426	3.45616e-05
3428	4.07608e-05
3430	3.5937e-06
3432	3.88966e-05
3434	9.33003e-06
3436	2.24561e-05
3438	1.01618e-05
3440	2.35896e-05
3442	3.69103e-05
3444	3.40252e-05
3446	5.40721e-05
3448	7.4306e-05
3450	1.34054e-05
3452	9.1273e-06
3454	6.82303e-07
3456	8.86214e-07
3458	3.53166e-05
3460	2.55122e-05
3462	2.38245e-05
3464	1.74992e-05
3466	4.22234e-06
3468	4.55541e-05
3470	1.50537e-05
3472	1.51585e-05
3474	2.83535e-05
3476	3.31627e-06
3478	4.38834e-05
3480	7.49538e-06
3482	4.48054e-05
3484	2.96646e-05
3486	3.17882e-05
3488	1.13562e-07
3490	2.20114e-05
3492	2.07584e-06
3494	1.1117e-05
3496	4.42728e-05
3498	5.08357e-06
3500	2.23537e-06
3502	3.78696e-05
3504	4.52131e-05
3506	3.94544e-05
3508	1.15565e-05
3510	5.07667e-06
3512	2.78049e-05
3514	7.72614e-05
3516	1.00872e-05
3518	4.98218e-05
3520	4.16381e-06
3522	1.77035e-05
3524	2.12998e-05
3526	1.33844e-05
3528	1.68896e-05
3530	1.82894e-05
3532	1.99355e-05
3534	8.64295e-05
3536	5.92866e-05
3538	5.22682e-05
3540	4.89742e-06
3542	6.50323e-06
3544	3.11076e-06
3546	3.76731e-05
3548	1.23731e-05
3550	4.89271e-06
3552	6.75189e-06
3554	1.56744e-05
3556	2.40019e-06
3558	4.18794e-06
3560	3.3168e-06
3562	3.87606e-05
3564	3.1305e-05
3566	7.78656e-06
3568	8.06245e-06
3570	1.23512e-05
3572	2.51115e-05
3574	3.14154e-05
3576	6.27013e-06
3578	3.67953e-05
3580	5.53815e-06
3582	6.98701e-05
3584	3.96724e-05
3586	1.6954e-06
3588	8.20972e-06
3590	2.03569e-05
3592	3.95554e-05
3594	4.37361e-05
3596	8.4644e-06
3598	5.51325e-06
3600	4.17932e-06
3602	1.75116e-05
3604	7.63682e-06
3606	2.95521e-05
3608	3.74075e-05
3610	6.00161e-05
3612	2.4977e-05
3614	2.48364e-05
3616	1.34521e-05
3618	1.59765e-05
3620	6.27946e-05
3622	3.32965e-05
3624	3.51704e-05
3626	1.87905e-05
3628	5.67419e-05
3630	3.91183e-05
3632	1.23329e-06
3634	1.0584e-05
3636	3.25761e-05
3638	7.01732e-06
3640	2.68931e-05
3642	6.98903e-06
3644	1.77181e-05
3646	1.90198e-05
3648	2.98532e-05
3650	5.58133e-06
3652	1.20647e-05
3654	5.67973e-05
3656	3.74199e-06
3658	1.11099e-05
3660	6.09431e-06
3662	1.02726e-05
3664	6.62609e-06
3666	7.14864e-05
3668	4.55632e-05
3670	2.14662e-05
3672	2.05122e-05
3674	3.13186e-05
3676	1.80157e-05
3678	2.34574e-05
3680	3.76622e-05
3682	5.4368e-06
3684	4.42961e-07
3686	4.12011e-06
3688	4.83562e-05
3690	0.000116515
3692	8.97745e-06
3694	4.39478e-05
3696	2.34485e-05
3698	3.02022e-05
3700	2.53381e-05
3702	8.15347e-06
3704	1.11404e-05
3706	2.87596e-06
3708	1.03607e-05
3710	1.12763e-05
3712	2.67947e-05
3714	1.74017e-05
3716	1.12994e-06
3718	4.7005e-05
3720	7.60685e-05
3722	6.44248e-05
3724	8.44506e-07
3726	3.66917e-06
3728	1.31449e-05
3730	1.86549e-05
3732	4.25725e-06
3734	4.78872e-05
3736	3.38755e-05
3738	4.03496e-06
3740	2.73514e-05
3742	4.50335e-05
3744	2.39228e-05
3746	7.71392e-06
3748	1.46358e-05
3750	5.24297e-06
3752	4.89771e-05
3754	6.45564e-05
3756	6.92558e-06
3758	7.03023e-06
3760	1.61243e-05
3762	8.32283e-06
3764	3.9007e-05
3766	6.20222e-06
3768	3.06307e-05
3770	7.96546e-06
3772	2.84887e-05
3774	7.626e-06
3776	3.19946e-05
3778	1.96625e-05
3780	4.91779e-07
3782	6.10895e-05
3784	8.44073e-06
3786	4.35369e-05
3788	1.06756e-05
3790	1.37564e-05
3792	6.29312e-05
3794	1.31501e-05
3796	1.42264e-05
3798	4.14312e-05
3800	0.00012435
3802	1.2591e-05
3804	2.62755e-07
3806	7.06695e-05
3808	6.44848e-05
3810	5.39255e-07
3812	2.80332e-05
3814	5.4193e-06
3816	2.01045e-05
3818	9.31586e-05
3820	2.25301e-05
3822	1.58653e-07
3824	0.000142867
3826	1.03775e-05
3828	4.63994e-05
3830	1.68876e-05
3832	1.65552e-05
3834	4.45714e-05
3836	1.11559e-05
3838	1.2917e-05
3840	2.80861e-06
3842	1.06189e-07
3844	5.70254e-05
3846	1.76438e-05
3848	1.59176e-06
3850	2.25494e-05
3852	1.53559e-05
3854	4.09356e-05
3856	5.0898e-05
3858	2.08884e-05
3860	6.8086e-05
3862	2.85155e-05
3864	3.08393e-06
3866	2.24984e-05
3868	4.8315e-05
3870	8.14054e-06
3872	7.14081e-06
3874	3.39385e-05
3876	3.29546e-05
3878	2.79267e-05
3880	4.21605e-05
3882	1.50796e-05
3884	5.73114e-06
3886	7.08206e-06
3888	2.70646e-05
3890	2.01407e-05
3892	5.30722e-05
3894	1.54626e-05
3896	5.6681e-05
3898	1.22216e-05
3900	8.39664e-07
3902	1.80741e-05
3904	2.92873e-05
3906	6.26069e-05
3908	1.99114e-05
3910	5.95408e-06
3912	6.63421e-05
3914	1.39488e-05
3916	4.44466e-06
3918	2.45441e-05
3920	1.24221e-05
3922	9.39034e-06
3924	3.52e-05
3926	4.14503e-05
3928	3.35916e-05
3930	2.56996e-05
3932	2.55665e-05
3934	7.18995e-05
3936	0.000105332
3938	2.07731e-05
3940	4.86494e-05
3942	1.79596e-06
3944	1.42955e-05
3946	1.31425e-05
3948	1.6716e-05
3950	3.32539e-05
3952	3.52638e-06
3954	3.97137e-05
3956	7.77685e-06
3958	5.18373e-05
3960	1.27643e-05
3962	1.14854e-05
3964	2.42015e-05
3966	2.60064e-05
3968	8.74561e-06
3970	2.74115e-05
3972	3.2728e-05
3974	0.000107211
3976	8.72302e-05
3978	6.33837e-05
3980	8.80257e-06
3982	2.23251e-05
3984	4.12278e-05
3986	2.16778e-05
3988	4.89332e-05
3990	0.000120604
3992	7.60842e-06
3994	5.46103e-08
3996	2.72587e-05
3998	3.27951e-05
[truncated: 1 more rows]

## Sheet: Fig4d
frequency	power
2.00501	0.00672365
4.01003	0.000311946
6.01504	0.00227675
8.02005	0.000856007
10.0251	0.00443542
12.0301	5.67825e-05
14.0351	0.00035188
16.0401	0.00195733
18.0451	6.07742e-05
20.0501	0.000627085
22.0551	0.000121231
24.0602	0.0014049
26.0652	0.00147182
28.0702	0.000585664
30.0752	0.000470892
32.0802	0.000703695
34.0852	0.000324644
36.0902	0.000439208
38.0952	0.000289573
40.1003	0.000362886
42.1053	0.000179907
44.1103	0.000816977
46.1153	0.000692554
48.1203	0.000111063
50.1253	0.000290792
52.1303	0.000354622
54.1353	0.000229195
56.1404	0.000461163
58.1454	0.000219562
60.1504	0.000504401
62.1554	0.000292746
64.1604	0.000125141
66.1654	6.22766e-05
68.1704	0.000338316
70.1754	0.000917392
72.1805	0.000380559
74.1855	0.00192628
76.1905	0.00020181
78.1955	0.000356287
80.2005	5.41618e-05
82.2055	0.000606748
84.2105	0.000135341
86.2155	0.000582729
88.2206	3.10588e-05
90.2256	0.00100962
92.2306	0.000817285
94.2356	0.000372243
96.2406	0.000163994
98.2456	0.000982777
100.251	0.000974017
102.256	0.00102119
104.261	0.000536705
106.266	0.00492657
108.271	0.000704731
110.276	0.00104252
112.281	0.000900541
114.286	2.95518e-06
116.291	5.51178e-05
118.296	0.000255036
120.301	0.000275007
122.306	0.000159325
124.311	5.68189e-05
126.316	0.000672669
128.321	0.000366515
130.326	3.27222e-05
132.331	0.000684015
134.336	0.000229058
136.341	0.000545259
138.346	0.000534474
140.351	0.00277533
142.356	0.000773287
144.361	2.89754e-05
146.366	0.00111193
148.371	0.000153637
150.376	0.00103387
152.381	0.000335221
154.386	0.000693644
156.391	0.000261767
158.396	0.000617447
160.401	0.00118599
162.406	0.000915135
164.411	0.000218345
166.416	3.53163e-05
168.421	0.00025466
170.426	0.00100067
172.431	0.000230763
174.436	5.50825e-06
176.441	0.000148084
178.446	0.000647819
180.451	0.00114383
182.456	0.00136221
184.461	0.00391993
186.466	0.00216926
188.471	0.000364749
190.476	0.000643014
192.481	0.00137505
194.486	1.18664e-05
196.491	0.00390261
198.496	1.88554e-05
200.501	0.000359159
202.506	0.00120986
204.511	0.000119952
206.516	0.00174598
208.521	0.000117164
210.526	0.000463901
212.531	0.000498541
214.536	0.00103765
216.541	0.000907503
218.546	0.000451824
220.551	0.000858665
222.556	0.00206051
224.561	0.00081646
226.566	0.0011627
228.571	0.00207136
230.576	0.000205364
232.581	8.93531e-05
234.586	0.00145968
236.591	0.000455763
238.596	0.000364688
240.602	0.000212701
242.607	0.00286893
244.612	0.00244121
246.617	0.000120164
248.622	0.00213492
250.627	0.00172005
252.632	0.00124242
254.637	0.000333845
256.642	4.21628e-05
258.647	0.00208476
260.652	5.29692e-05
262.657	0.00395882
264.662	0.000404918
266.667	0.000443655
268.672	0.000364941
270.677	0.000874359
272.682	0.00019882
274.687	0.000245196
276.692	0.000184531
278.697	0.000370575
280.702	0.000296524
282.707	0.000486223
284.712	0.000113782
286.717	0.000680795
288.722	0.000855823
290.727	0.00137932
292.732	0.000775516
294.737	1.93181e-05
296.742	0.000355042
298.747	0.000116837
300.752	0.000112468
302.757	0.00119825
304.762	0.000840587
306.767	2.01922e-05
308.772	0.00127646
310.777	0.00106548
312.782	0.000452524
314.787	3.00061e-05
316.792	0.00064682
318.797	0.000772408
320.802	0.000616038
322.807	0.000644792
324.812	7.49288e-05
326.817	1.5057e-06
328.822	0.000150738
330.827	9.50463e-06
332.832	0.000145344
334.837	0.000103994
336.842	0.00166903
338.847	0.00057915
340.852	0.000734488
342.857	0.00013626
344.862	0.000322995
346.867	5.31065e-05
348.872	0.000251388
350.877	2.43554e-05
352.882	9.70184e-06
354.887	0.000203715
356.892	0.000511906
358.897	0.00010952
360.902	0.000170278
362.907	0.000101138
364.912	0.000804486
366.917	0.00131545
368.922	0.000150588
370.927	7.2844e-05
372.932	0.000203334
374.937	0.000294005
376.942	8.92754e-05
378.947	0.000406748
380.952	0.000190319
382.957	7.51821e-05
384.962	3.76101e-05
386.967	0.000222732
388.972	0.000122912
390.977	0.000279901
392.982	0.000192131
394.987	0.000451701
396.992	0.000156651
398.997	2.9714e-05
401.003	7.00118e-05
403.008	3.07513e-06
405.013	0.000109041
407.018	0.000145114
409.023	8.84142e-05
411.028	1.64103e-05
413.033	1.04348e-05
415.038	0.000185242
417.043	0.00016169
419.048	8.67974e-05
421.053	0.000674423
423.058	0.000339188
425.063	0.000401765
427.068	0.000379944
429.073	8.92264e-05
431.078	0.000130664
433.083	0.000338193
435.088	0.000237553
437.093	0.000102321
439.098	3.46976e-05
441.103	7.03589e-05
443.108	0.000209365
445.113	5.7115e-05
447.118	0.000105913
449.123	4.861e-06
451.128	5.45908e-06
453.133	2.28811e-05
455.138	0.000185047
457.143	3.24329e-05
459.148	4.80732e-05
461.153	0.000224557
463.158	4.78981e-05
465.163	0.000259683
467.168	8.27375e-05
469.173	7.49439e-05
471.178	0.000159895
473.183	5.6318e-05
475.188	6.54594e-05
477.193	8.7959e-05
479.198	0.000383044
481.203	3.91719e-05
483.208	8.25964e-05
485.213	6.38879e-05
487.218	0.000262602
489.223	0.00027591
491.228	0.000540893
493.233	5.75806e-05
495.238	0.000129064
497.243	6.35197e-06
499.248	7.28376e-05
501.253	0.000123649
503.258	7.06986e-05
505.263	0.000245231
507.268	5.8586e-05
509.273	0.000343894
511.278	8.34012e-05
513.283	0.000103537
515.288	0.000181426
517.293	8.12036e-05
519.298	4.28043e-05
521.303	0.000218843
523.308	0.0001782
525.313	4.17421e-05
527.318	5.81133e-05
529.323	7.85791e-05
531.328	0.000406003
533.333	8.2908e-05
535.338	0.000149541
537.343	7.35729e-05
539.348	0.000405429
541.353	0.000152636
543.358	4.92287e-05
545.363	2.51767e-05
547.368	8.39631e-05
549.373	0.000167194
551.378	0.00010205
553.383	0.000228122
555.388	3.228e-05
557.393	1.29122e-06
559.398	0.000111193
561.404	0.000477797
563.409	7.08707e-05
565.414	0.000224195
567.419	0.000313859
569.424	7.26784e-05
571.429	9.2276e-05
573.434	2.0078e-05
575.439	4.1244e-05
577.444	1.73888e-05
579.449	7.45359e-05
581.454	5.01225e-05
583.459	0.000180973
585.464	0.000144213
587.469	0.000215583
589.474	0.000150097
591.479	0.000188808
593.484	6.18951e-05
595.489	0.000258499
597.494	5.68316e-05
599.499	1.0197e-05
601.504	7.4492e-05
603.509	0.000176943
605.514	6.26384e-05
607.519	2.42887e-05
609.524	6.30173e-05
611.529	7.76703e-05
613.534	1.68792e-05
615.539	1.00633e-05
617.544	9.07209e-05
619.549	1.28777e-08
621.554	0.000134
623.559	0.00021417
625.564	4.04694e-05
627.569	4.67843e-05
629.574	2.79333e-05
631.579	0.000201357
633.584	2.36104e-05
635.589	5.28449e-05
637.594	8.36674e-05
639.599	0.000279357
641.604	4.64277e-05
643.609	0.000124405
645.614	3.77287e-05
647.619	6.7654e-05
649.624	1.39013e-05
651.629	0.000125997
653.634	0.000169346
655.639	0.000114973
657.644	3.72576e-05
659.649	2.7933e-05
661.654	0.000180184
663.659	0.00012691
665.664	1.22773e-05
667.669	2.93721e-05
669.674	2.11999e-06
671.679	6.62948e-05
673.684	0.000182157
675.689	0.000152626
677.694	0.000223054
679.699	4.39715e-05
681.704	5.05453e-05
683.709	3.14501e-05
685.714	4.49479e-06
687.719	4.96491e-05
689.724	6.35989e-05
691.729	3.07391e-05
693.734	3.34108e-05
695.739	2.75679e-05
697.744	0.000184059
699.749	0.000138198
701.754	4.10019e-05
703.759	3.77673e-05
705.764	2.08002e-05
707.769	3.1028e-05
709.774	4.20948e-06
711.779	1.87506e-05
713.784	1.14333e-05
715.789	0.000111201
717.794	0.000197087
719.799	5.82795e-05
721.805	3.60901e-05
723.81	0.000155435
725.815	0.000138365
727.82	1.37686e-05
729.825	1.67122e-05
731.83	4.39886e-05
733.835	7.92618e-05
735.84	1.23527e-05
737.845	1.67954e-05
739.85	2.82697e-06
741.855	7.66806e-05
743.86	0.000184547
745.865	0.000105198
747.87	5.92653e-05
749.875	3.022e-05
751.88	0.000124761
753.885	9.53648e-05
755.89	0.000100606
757.895	4.94062e-05
759.9	3.17901e-05
761.905	6.43032e-05
763.91	3.35115e-05
765.915	7.72049e-05
767.92	0.000119585
769.925	1.77661e-05
771.93	2.05699e-05
773.935	4.2581e-05
775.94	5.77664e-05
777.945	6.97688e-05
779.95	1.29825e-05
781.955	7.18446e-05
783.96	5.62668e-05
785.965	0.000217463
787.97	2.05825e-05
789.975	0.000109114
791.98	0.000118453
793.985	3.06732e-05
795.99	9.78884e-05
797.995	0.00015454
800	0.00013937
802.005	3.3605e-05
804.01	3.70602e-05
806.015	1.10071e-06
808.02	0.00012934
810.025	3.44339e-05
812.03	3.96648e-05
814.035	0.000143927
816.04	5.5701e-06
818.045	9.32245e-05
820.05	7.81383e-05
822.055	9.86856e-06
824.06	3.05038e-06
826.065	0.000251144
828.07	1.15005e-06
830.075	3.45884e-05
832.08	5.87594e-05
834.085	8.13297e-05
836.09	8.44208e-05
838.095	0.000138226
840.1	3.64633e-05
842.105	0.000219655
844.11	1.39653e-05
846.115	1.29501e-05
848.12	3.40711e-05
850.125	0.000100572
852.13	4.41093e-05
854.135	7.9907e-05
856.14	1.86188e-06
858.145	2.56645e-08
860.15	0.000100855
862.155	9.25647e-06
864.16	0.000141572
866.165	1.64194e-05
868.17	0.000230144
870.175	0.000109443
872.18	1.855e-05
874.185	0.00010201
876.19	0.000120605
878.195	4.15388e-05
880.201	2.22575e-06
882.206	8.90387e-05
884.211	3.23873e-05
886.216	3.05363e-05
888.221	2.00283e-05
890.226	3.74399e-05
892.231	5.72509e-06
894.236	7.26479e-05
896.241	8.17967e-05
898.246	7.32248e-05
900.251	0.000175658
902.256	9.96241e-05
904.261	0.000137836
906.266	1.70002e-05
908.271	0.000128926
910.276	0.00014409
912.281	9.84421e-05
914.286	4.27876e-05
916.291	1.38837e-05
918.296	8.89173e-05
920.301	2.75231e-05
922.306	1.70212e-05
924.311	8.69272e-06
926.316	0.000140368
928.321	7.00723e-05
930.326	3.65928e-05
932.331	2.92173e-05
934.336	8.27486e-05
936.341	0.000320242
938.346	7.04971e-05
940.351	3.64994e-06
942.356	3.25159e-05
944.361	3.01609e-05
946.366	3.29567e-05
948.371	1.72239e-05
950.376	0.00017754
952.381	1.01265e-05
954.386	0.000200755
956.391	7.17389e-05
958.396	1.04874e-05
960.401	0.000101204
962.406	0.000277285
964.411	1.44176e-06
966.416	7.98713e-05
968.421	6.83992e-05
970.426	3.05672e-05
972.431	6.03758e-06
974.436	7.63664e-06
976.441	4.79684e-06
978.446	2.08946e-05
980.451	8.71947e-06
982.456	5.19008e-05
984.461	6.37814e-05
986.466	8.55658e-05
988.471	9.72742e-06
990.476	0.000170163
992.481	0.000149976
994.486	7.28128e-05
996.491	7.39903e-05
998.496	5.52112e-05
1000.5	1.18156e-05
1002.51	5.77041e-05
1004.51	4.5476e-05
1006.52	5.87723e-05
1008.52	2.30086e-05
1010.53	0.00011545
1012.53	1.16473e-05
1014.54	5.05652e-05
1016.54	2.5229e-05
1018.55	0.000154378
1020.55	5.30493e-05
1022.56	0.000184975
1024.56	6.9608e-05
1026.57	7.47671e-05
1028.57	8.43931e-05
1030.58	0.000107144
1032.58	0.000150659
1034.59	1.51147e-05
1036.59	8.30347e-05
1038.6	1.22924e-05
1040.6	7.92359e-05
1042.61	5.75989e-05
1044.61	0.000133378
1046.62	1.14605e-06
1048.62	0.000339774
1050.63	7.18777e-05
1052.63	2.83964e-05
1054.64	4.88758e-05
1056.64	1.24662e-07
1058.65	2.08801e-05
1060.65	8.92814e-05
1062.66	1.86014e-06
1064.66	1.02233e-05
1066.67	3.31717e-05
1068.67	1.06763e-05
1070.68	6.01507e-06
1072.68	9.92654e-05
1074.69	1.22441e-05
1076.69	2.50054e-05
1078.7	3.40865e-05
1080.7	0.000145243
1082.71	1.93223e-05
1084.71	2.84046e-05
1086.72	2.33976e-05
1088.72	8.73004e-05
1090.73	0.000157641
1092.73	8.93063e-05
1094.74	4.23082e-05
1096.74	4.79356e-06
1098.75	3.04326e-05
1100.75	0.000169726
1102.76	5.02439e-05
1104.76	9.69402e-05
1106.77	3.74338e-05
1108.77	1.48898e-05
1110.78	1.72304e-06
1112.78	2.51238e-05
1114.79	0.00023559
1116.79	6.33252e-05
1118.8	3.94069e-05
1120.8	4.45947e-05
1122.81	6.12462e-05
1124.81	0.000118001
1126.82	1.7433e-05
1128.82	2.06232e-05
1130.83	2.89276e-05
1132.83	3.18863e-05
1134.84	8.72419e-06
1136.84	3.25929e-05
1138.85	5.67018e-05
1140.85	5.19141e-05
1142.86	0.000309943
1144.86	7.39103e-06
1146.87	0.000103154
1148.87	4.9634e-05
1150.88	6.01545e-05
1152.88	6.30338e-05
1154.89	5.20832e-05
1156.89	7.79015e-06
1158.9	4.31605e-05
1160.9	3.78237e-05
1162.91	4.74327e-05
1164.91	5.37548e-06
1166.92	3.22937e-05
1168.92	8.69968e-05
1170.93	1.08672e-05
1172.93	9.33846e-05
1174.94	5.76396e-05
1176.94	6.00112e-05
1178.95	0.000161401
1180.95	5.19638e-06
1182.96	2.17484e-05
1184.96	7.46014e-05
1186.97	5.37792e-05
1188.97	1.80851e-05
1190.98	4.1339e-06
1192.98	3.0724e-05
1194.99	7.23645e-05
1196.99	1.0715e-05
1199	5.32969e-05
1201	2.96887e-05
1203.01	0.000157372
1205.01	6.54745e-05
1207.02	3.67363e-05
1209.02	3.51343e-06
1211.03	9.12512e-05
1213.03	2.69232e-06
1215.04	1.74989e-05
1217.04	1.24068e-05
1219.05	7.74162e-05
1221.05	2.34964e-05
1223.06	5.70391e-05
1225.06	1.57438e-05
1227.07	2.5234e-05
1229.07	4.30611e-05
1231.08	3.70674e-06
1233.08	1.71921e-05
1235.09	9.53755e-05
1237.09	6.18169e-05
1239.1	2.66889e-05
1241.1	5.86476e-05
1243.11	0.00015988
1245.11	3.39348e-05
1247.12	3.30376e-06
1249.12	3.56519e-05
1251.13	8.3584e-05
1253.13	9.78835e-05
1255.14	7.74792e-05
1257.14	1.25908e-06
1259.15	1.46745e-05
1261.15	6.6895e-07
1263.16	7.16011e-06
1265.16	1.23652e-05
1267.17	4.71109e-06
1269.17	8.42442e-05
1271.18	2.05088e-05
1273.18	5.56167e-06
1275.19	3.0425e-05
1277.19	2.69819e-05
1279.2	0.000123427
1281.2	4.56611e-05
1283.21	2.08696e-05
1285.21	1.59537e-05
1287.22	4.95806e-06
1289.22	5.6899e-05
1291.23	2.48204e-05
1293.23	2.69268e-05
1295.24	1.73021e-05
1297.24	2.19981e-05
1299.25	7.48716e-05
1301.25	3.24503e-06
1303.26	0.000107584
1305.26	5.35166e-06
1307.27	2.1095e-05
1309.27	1.68664e-05
1311.28	6.94363e-06
1313.28	7.98803e-06
1315.29	6.90418e-05
1317.29	2.07539e-06
1319.3	6.13002e-05
1321.3	9.40363e-06
1323.31	1.71236e-05
1325.31	0.00014089
1327.32	0.000169692
1329.32	4.63995e-06
1331.33	6.10257e-05
1333.33	0.000157823
1335.34	1.85023e-05
1337.34	3.23821e-05
1339.35	4.05147e-05
1341.35	1.42671e-05
1343.36	1.53916e-05
1345.36	2.39752e-05
1347.37	4.10605e-05
1349.37	9.90255e-05
1351.38	6.22801e-06
1353.38	1.66933e-06
1355.39	4.74975e-05
1357.39	7.83008e-05
1359.4	2.55253e-05
1361.4	1.77157e-05
1363.41	5.16335e-05
1365.41	3.55098e-05
1367.42	5.92581e-05
1369.42	9.02003e-06
1371.43	7.62433e-06
1373.43	0.000178376
1375.44	5.7211e-05
1377.44	1.6729e-06
1379.45	6.03197e-05
1381.45	4.0685e-05
1383.46	9.34015e-05
1385.46	6.47276e-05
1387.47	4.28288e-05
1389.47	5.14977e-05
1391.48	2.37865e-06
1393.48	1.70188e-05
1395.49	2.52841e-05
1397.49	2.28234e-05
1399.5	8.86855e-06
1401.5	1.01873e-05
1403.51	4.08475e-06
1405.51	3.54814e-05
1407.52	4.44392e-05
1409.52	2.09788e-05
1411.53	1.76867e-06
1413.53	1.28693e-05
1415.54	1.7646e-05
1417.54	4.32554e-07
1419.55	8.46028e-05
1421.55	4.54965e-05
1423.56	1.12274e-05
1425.56	2.95563e-06
1427.57	2.3269e-05
1429.57	2.78815e-05
1431.58	3.21031e-05
1433.58	8.11981e-05
1435.59	6.08616e-05
1437.59	8.31178e-05
1439.6	1.15354e-05
1441.6	1.14845e-05
1443.61	2.40809e-06
1445.61	6.47682e-05
1447.62	7.29242e-05
1449.62	1.09996e-05
1451.63	1.63468e-05
1453.63	2.04713e-05
1455.64	2.29922e-05
1457.64	3.20495e-06
1459.65	4.77796e-07
1461.65	1.14406e-07
1463.66	0.000211099
1465.66	4.72371e-05
1467.67	3.22364e-05
1469.67	2.19361e-05
1471.68	3.16165e-05
1473.68	2.89512e-07
1475.69	5.61348e-05
1477.69	8.39688e-05
1479.7	9.93039e-05
1481.7	3.00014e-05
1483.71	1.29682e-05
1485.71	9.40155e-06
1487.72	7.4131e-06
1489.72	2.73856e-05
1491.73	6.01922e-06
1493.73	4.75918e-05
1495.74	1.2736e-05
1497.74	9.33919e-05
1499.75	2.63122e-05
1501.75	1.32225e-05
1503.76	5.14908e-05
1505.76	1.66246e-05
1507.77	4.61416e-05
1509.77	9.18632e-07
1511.78	8.40418e-06
1513.78	3.92069e-05
1515.79	0.000172509
1517.79	2.34596e-05
1519.8	4.10676e-06
1521.8	6.8952e-05
1523.81	1.6764e-06
1525.81	4.99734e-05
1527.82	3.57556e-05
1529.82	3.67928e-05
1531.83	5.78475e-05
1533.83	0.000171681
1535.84	6.48671e-05
1537.84	7.12987e-05
1539.85	9.57478e-06
1541.85	8.96997e-05
1543.86	1.83448e-05
1545.86	3.51597e-05
1547.87	2.01064e-06
1549.87	6.14223e-06
1551.88	1.9228e-05
1553.88	3.0537e-05
1555.89	3.02542e-05
1557.89	2.56521e-06
1559.9	8.73173e-06
1561.9	9.92421e-05
1563.91	3.9076e-05
1565.91	2.71774e-05
1567.92	7.16999e-05
1569.92	8.24653e-05
1571.93	3.1331e-05
1573.93	2.03071e-05
1575.94	0.000173942
1577.94	8.6765e-06
1579.95	1.08247e-05
1581.95	9.58328e-05
1583.96	2.19375e-05
1585.96	4.03713e-05
1587.97	0.000151164
1589.97	1.18037e-05
1591.98	3.54795e-05
1593.98	0.000100573
1595.99	3.04702e-05
1597.99	6.27324e-05
1600	8.38687e-05
1602.01	3.97034e-06
1604.01	2.97657e-05
1606.02	2.08696e-05
1608.02	6.06351e-06
1610.03	8.67718e-05
1612.03	1.2989e-05
1614.04	6.3543e-05
1616.04	8.73511e-06
1618.05	6.70441e-05
1620.05	1.45492e-05
1622.06	7.87261e-05
1624.06	3.31721e-05
1626.07	2.25385e-05
1628.07	8.59855e-06
1630.08	4.77587e-05
1632.08	1.01799e-05
1634.09	9.64261e-07
1636.09	6.2724e-05
1638.1	2.19797e-05
1640.1	9.23454e-05
1642.11	0.000119023
1644.11	0.000206679
1646.12	4.44212e-05
1648.12	3.85588e-05
1650.13	8.34258e-06
1652.13	1.14227e-05
1654.14	0.000260038
1656.14	5.31025e-06
1658.15	0.000125007
1660.15	4.26443e-07
1662.16	8.10474e-05
1664.16	1.52637e-06
1666.17	5.65388e-06
1668.17	6.94958e-05
1670.18	1.44984e-05
1672.18	2.55341e-05
1674.19	0.000126161
1676.19	0.000110244
1678.2	6.91684e-06
1680.2	1.80961e-05
1682.21	8.08662e-05
1684.21	3.94295e-05
1686.22	5.41531e-05
1688.22	6.65573e-05
1690.23	7.57116e-05
1692.23	3.33299e-05
1694.24	4.88139e-05
1696.24	2.45751e-05
1698.25	1.57586e-05
1700.25	1.73801e-05
1702.26	2.41303e-05
1704.26	0.000117496
1706.27	0.000166678
1708.27	1.45487e-05
1710.28	0.000156987
1712.28	0.000136144
1714.29	9.23881e-06
1716.29	2.27737e-06
1718.3	9.44013e-05
1720.3	2.44849e-05
1722.31	6.91076e-05
1724.31	3.78737e-05
1726.32	4.41322e-05
1728.32	0.000118267
1730.33	1.87627e-05
1732.33	0.000101797
1734.34	3.12827e-05
1736.34	6.47653e-05
1738.35	7.87274e-05
1740.35	1.06278e-05
1742.36	5.3552e-05
1744.36	5.75679e-07
1746.37	6.52072e-08
1748.37	1.08e-05
1750.38	2.40491e-05
1752.38	2.56029e-05
1754.39	2.52571e-05
1756.39	9.64545e-06
1758.4	1.53134e-05
1760.4	6.4393e-05
1762.41	4.0182e-05
1764.41	4.66878e-05
1766.42	6.48428e-05
1768.42	4.69652e-06
1770.43	7.58908e-05
1772.43	5.9603e-05
1774.44	0.000250556
1776.44	2.59933e-05
1778.45	0.000230431
1780.45	3.3864e-07
1782.46	7.98586e-06
1784.46	8.43648e-06
1786.47	2.16061e-05
1788.47	3.5992e-05
1790.48	2.84403e-05
1792.48	0.000183745
1794.49	1.05069e-05
1796.49	0.000107569
1798.5	0.000118479
1800.5	4.79185e-06
1802.51	5.3026e-05
1804.51	6.46608e-05
1806.52	2.78535e-05
1808.52	0.000162595
1810.53	7.62492e-05
1812.53	4.98456e-05
1814.54	0.000168663
1816.54	0.000120873
1818.55	0.000130574
1820.55	2.50282e-05
1822.56	2.49386e-07
1824.56	3.68188e-05
1826.57	1.33112e-05
1828.57	1.88468e-05
1830.58	4.44845e-05
1832.58	1.96431e-05
1834.59	3.89741e-05
1836.59	0.000168727
1838.6	4.8067e-05
1840.6	0.000102311
1842.61	5.19108e-05
1844.61	5.8944e-06
1846.62	1.66669e-05
1848.62	3.51853e-05
1850.63	4.28805e-05
1852.63	3.56298e-06
1854.64	1.93413e-05
1856.64	9.08598e-06
1858.65	9.47498e-05
1860.65	4.44005e-05
1862.66	1.13248e-05
1864.66	2.3437e-06
1866.67	6.91311e-06
1868.67	2.70002e-05
1870.68	9.15578e-05
1872.68	5.47358e-05
1874.69	3.40502e-05
1876.69	3.75161e-05
1878.7	5.8189e-08
1880.7	5.13073e-05
1882.71	4.07345e-05
1884.71	4.46678e-05
1886.72	6.32255e-05
1888.72	3.32395e-05
1890.73	5.51704e-05
1892.73	3.7875e-05
1894.74	5.62954e-05
1896.74	5.12289e-05
1898.75	4.2758e-05
1900.75	0.000230579
1902.76	5.75019e-05
1904.76	2.73506e-05
1906.77	8.45438e-05
1908.77	0.000170768
1910.78	1.71389e-05
1912.78	3.92595e-05
1914.79	6.09844e-05
1916.79	2.12166e-05
1918.8	1.68039e-05
1920.8	3.4577e-05
1922.81	5.78599e-05
1924.81	5.37483e-05
1926.82	5.45351e-05
1928.82	1.30113e-05
1930.83	2.57599e-05
1932.83	1.75377e-06
1934.84	1.62248e-05
1936.84	5.10428e-07
1938.85	6.1179e-05
1940.85	3.10996e-06
1942.86	3.27533e-06
1944.86	8.49677e-06
1946.87	3.18328e-06
1948.87	5.80937e-05
1950.88	3.08906e-05
1952.88	1.2971e-05
1954.89	5.5514e-06
1956.89	1.06485e-05
1958.9	7.07552e-05
1960.9	1.91692e-06
1962.91	1.78722e-05
1964.91	3.98786e-05
1966.92	1.6415e-05
1968.92	1.78709e-05
1970.93	2.71493e-06
1972.93	4.50038e-06
1974.94	7.03048e-06
1976.94	4.00992e-05
1978.95	4.87435e-06
1980.95	3.37528e-05
1982.96	3.37749e-05
1984.96	7.45258e-06
1986.97	1.00367e-06
1988.97	1.31551e-05
1990.98	4.09536e-05
1992.98	1.38134e-05
1994.99	5.45954e-06
1996.99	3.99117e-06
1999	4.00333e-05
2001	1.25132e-05
2003.01	2.02957e-05
2005.01	6.98994e-05
2007.02	7.63326e-05
2009.02	0.000102133
2011.03	5.12634e-06
2013.03	1.0722e-06
2015.04	5.21008e-05
2017.04	6.47821e-06
2019.05	1.91164e-05
2021.05	2.57432e-05
2023.06	4.4515e-05
2025.06	0.000121334
2027.07	4.99468e-05
2029.07	3.77307e-05
2031.08	1.55043e-05
2033.08	2.17977e-05
2035.09	1.81392e-05
2037.09	9.38031e-05
2039.1	5.43864e-05
2041.1	0.000191265
2043.11	2.92718e-05
2045.11	2.50917e-05
2047.12	4.20261e-05
2049.12	3.53748e-05
2051.13	4.68644e-06
2053.13	2.39e-05
2055.14	2.07201e-06
2057.14	1.79587e-05
2059.15	4.11828e-05
2061.15	9.89607e-05
2063.16	1.21286e-05
2065.16	1.95188e-05
2067.17	1.33019e-05
2069.17	1.164e-05
2071.18	2.29082e-05
2073.18	8.07016e-05
2075.19	8.89786e-06
2077.19	1.08176e-05
2079.2	1.57689e-05
2081.2	5.28544e-06
2083.21	0.000116856
2085.21	2.0699e-06
2087.22	4.4671e-06
2089.22	6.20148e-05
2091.23	7.59583e-05
2093.23	0.000120506
2095.24	4.21623e-05
2097.24	5.27238e-06
2099.25	5.09556e-05
2101.25	8.48853e-05
2103.26	5.07766e-06
2105.26	3.3752e-07
2107.27	7.47261e-05
2109.27	0.000104395
2111.28	3.7031e-05
2113.28	6.61154e-05
2115.29	4.66736e-06
2117.29	4.05205e-05
2119.3	1.48399e-05
2121.3	3.82324e-06
2123.31	6.15566e-06
2125.31	1.42889e-05
2127.32	3.8028e-05
2129.32	2.34362e-05
2131.33	0.000107869
2133.33	1.2298e-05
2135.34	8.5699e-05
2137.34	5.69896e-05
2139.35	3.67553e-05
2141.35	6.53914e-06
2143.36	1.08875e-05
2145.36	3.60732e-05
2147.37	5.01744e-05
2149.37	0.000171435
2151.38	2.55335e-05
2153.38	9.40678e-05
2155.39	9.22349e-05
2157.39	2.7884e-05
2159.4	5.95522e-06
2161.4	6.82654e-05
2163.41	3.8504e-06
2165.41	2.28076e-05
2167.42	1.89201e-05
2169.42	3.77071e-05
2171.43	4.9952e-05
2173.43	3.26187e-05
2175.44	2.71292e-06
2177.44	3.53534e-05
2179.45	3.57131e-05
2181.45	8.25732e-06
2183.46	1.92406e-05
2185.46	2.73015e-06
2187.47	2.57334e-05
2189.47	5.50551e-05
2191.48	8.10942e-05
2193.48	1.29618e-05
2195.49	3.80158e-05
2197.49	8.69373e-06
2199.5	3.63918e-05
2201.5	2.76848e-05
2203.51	9.97338e-06
2205.51	1.35427e-05
2207.52	7.70478e-05
2209.52	3.56154e-05
2211.53	4.32379e-05
2213.53	4.53417e-06
2215.54	4.32482e-05
2217.54	1.55408e-05
2219.55	1.4718e-05
2221.55	3.86307e-05
2223.56	1.56334e-05
2225.56	4.47081e-05
2227.57	3.4721e-05
2229.57	0.000152777
2231.58	3.33438e-05
2233.58	3.33824e-05
2235.59	3.30255e-05
2237.59	2.09339e-05
2239.6	2.1473e-05
2241.6	2.85419e-05
2243.61	1.52786e-05
2245.61	7.06245e-05
2247.62	9.19013e-05
2249.62	1.4356e-06
2251.63	3.32013e-05
2253.63	3.37639e-05
2255.64	1.91534e-05
2257.64	5.37185e-05
2259.65	3.61814e-05
2261.65	1.21759e-06
2263.66	4.47282e-05
2265.66	6.85782e-05
2267.67	5.7469e-05
2269.67	5.26178e-05
2271.68	2.76178e-07
2273.68	9.34709e-06
2275.69	1.33209e-05
2277.69	2.97173e-05
2279.7	0.000108207
2281.7	6.16963e-06
2283.71	0.000107204
2285.71	2.91719e-05
2287.72	0.000138647
2289.72	6.83914e-06
2291.73	1.75438e-06
2293.73	2.90406e-05
2295.74	5.56944e-05
2297.74	6.26668e-06
2299.75	2.2404e-05
2301.75	4.30801e-06
2303.76	2.45214e-05
2305.76	4.44782e-05
2307.77	1.54795e-05
2309.77	2.35504e-05
2311.78	9.34201e-05
2313.78	1.31119e-05
2315.79	2.11507e-05
2317.79	3.5687e-06
2319.8	1.55208e-05
2321.8	1.41015e-05
2323.81	0.000105952
2325.81	3.33833e-06
2327.82	1.10906e-05
2329.82	4.36154e-05
2331.83	5.25e-06
2333.83	2.85206e-05
2335.84	5.60054e-06
2337.84	4.70931e-06
2339.85	1.43202e-06
2341.85	6.39387e-06
2343.86	9.14978e-07
2345.86	1.09387e-06
2347.87	2.91397e-06
2349.87	0.000129753
2351.88	3.66715e-05
2353.88	3.06263e-05
2355.89	4.44746e-05
2357.89	6.8704e-05
2359.9	0.000110691
2361.9	3.73814e-06
2363.91	3.68521e-05
2365.91	0.000134176
2367.92	2.63017e-06
2369.92	2.31516e-05
2371.93	2.51742e-05
2373.93	1.45749e-05
2375.94	5.12876e-05
2377.94	3.54567e-05
2379.95	1.02127e-05
2381.95	5.42688e-05
2383.96	5.6162e-06
2385.96	7.67213e-06
2387.97	2.41112e-05
2389.97	4.85034e-05
2391.98	2.25357e-06
2393.98	9.32978e-05
2395.99	8.87721e-05
2397.99	1.28281e-05
2400	2.12715e-05
2402.01	8.41711e-05
2404.01	1.8356e-05
2406.02	5.66277e-06
2408.02	3.04741e-05
2410.03	3.79055e-05
2412.03	7.61031e-06
2414.04	8.21754e-07
2416.04	2.82509e-05
2418.05	2.87621e-05
2420.05	6.55027e-05
2422.06	2.47376e-05
2424.06	9.70697e-06
2426.07	3.90486e-05
2428.07	5.42211e-05
2430.08	4.36007e-05
2432.08	1.20694e-05
2434.09	1.95243e-06
2436.09	2.69018e-05
2438.1	4.97104e-05
2440.1	7.0255e-06
2442.11	5.49322e-06
2444.11	3.82621e-05
2446.12	1.71558e-05
2448.12	6.39108e-06
2450.13	1.62126e-05
2452.13	1.03024e-06
2454.14	1.07364e-05
2456.14	1.48571e-05
2458.15	4.68877e-05
2460.15	2.72082e-05
2462.16	4.1057e-05
2464.16	0.000100773
2466.17	0.000111868
2468.17	2.46703e-05
2470.18	5.08492e-06
2472.18	2.50161e-06
2474.19	2.20744e-05
2476.19	1.5432e-05
2478.2	5.17473e-05
2480.2	0.000177603
2482.21	6.74221e-06
2484.21	8.81531e-06
2486.22	4.79949e-06
2488.22	2.89163e-05
2490.23	5.31291e-05
2492.23	2.0531e-05
2494.24	8.3261e-05
2496.24	1.70637e-06
2498.25	1.39059e-05
2500.25	9.39287e-05
2502.26	5.07401e-05
2504.26	0.000122331
2506.27	2.49037e-05
2508.27	1.72046e-05
2510.28	3.56604e-05
2512.28	1.66744e-05
2514.29	1.72333e-06
2516.29	5.76202e-05
2518.3	8.85262e-05
2520.3	2.73452e-05
2522.31	4.38343e-05
2524.31	3.07052e-05
2526.32	4.82762e-05
2528.32	9.91406e-06
2530.33	1.67312e-06
2532.33	1.80851e-05
2534.34	6.25948e-06
2536.34	4.45327e-05
2538.35	1.29883e-05
2540.35	8.07413e-06
2542.36	5.16712e-05
2544.36	5.91131e-05
2546.37	2.3129e-05
2548.37	4.90836e-05
2550.38	0.000152964
2552.38	5.31253e-05
2554.39	2.39782e-05
2556.39	7.78549e-05
2558.4	1.16886e-05
2560.4	4.43263e-06
2562.41	5.66544e-05
2564.41	4.37158e-05
2566.42	1.48752e-05
2568.42	2.93767e-05
2570.43	1.32483e-05
2572.43	2.47125e-05
2574.44	7.40991e-05
2576.44	3.57404e-05
2578.45	1.31489e-05
2580.45	2.37711e-05
2582.46	4.28237e-05
2584.46	6.64196e-05
2586.47	2.9435e-05
2588.47	9.56494e-06
2590.48	1.42754e-05
2592.48	1.83357e-06
2594.49	4.41427e-05
2596.49	6.28354e-05
2598.5	9.37988e-06
2600.5	9.3403e-06
2602.51	1.40671e-05
2604.51	7.10825e-06
2606.52	2.78307e-05
2608.52	1.45082e-05
2610.53	1.99912e-05
2612.53	2.15516e-05
2614.54	2.16767e-05
2616.54	6.31093e-05
2618.55	2.90489e-05
2620.55	5.28087e-05
2622.56	3.19221e-05
2624.56	4.58598e-05
2626.57	3.07584e-06
2628.57	3.58199e-05
2630.58	5.36489e-06
2632.58	2.90018e-05
2634.59	9.30603e-05
2636.59	7.56295e-06
2638.6	0.000105912
2640.6	1.32415e-06
2642.61	1.41229e-05
2644.61	7.6507e-06
2646.62	9.40414e-05
2648.62	1.11682e-05
2650.63	1.48756e-06
2652.63	4.53746e-05
2654.64	6.50669e-05
2656.64	3.0331e-05
2658.65	2.64968e-06
2660.65	3.79598e-05
2662.66	0.000113336
2664.66	2.20389e-05
2666.67	5.15978e-06
2668.67	4.31601e-05
2670.68	5.57332e-05
2672.68	0.000109487
2674.69	0.000194658
2676.69	3.16401e-05
2678.7	3.65548e-05
2680.7	3.49025e-05
2682.71	1.17232e-05
2684.71	7.76038e-05
2686.72	3.54779e-05
2688.72	7.91691e-05
2690.73	2.98629e-05
2692.73	7.67111e-05
2694.74	3.65711e-05
2696.74	1.02694e-05
2698.75	1.04505e-05
2700.75	4.24413e-05
2702.76	9.72832e-06
2704.76	1.02064e-05
2706.77	3.17829e-06
2708.77	1.30657e-05
2710.78	5.0696e-06
2712.78	1.75398e-05
2714.79	2.42402e-06
2716.79	3.81004e-06
2718.8	6.88771e-05
2720.8	5.14082e-05
2722.81	6.7366e-06
2724.81	1.71272e-05
2726.82	2.92404e-05
2728.82	4.06271e-05
2730.83	0.000100342
2732.83	7.06839e-05
2734.84	2.48059e-05
2736.84	1.00822e-05
2738.85	1.79828e-05
2740.85	9.37783e-05
2742.86	2.91443e-05
2744.86	9.40944e-06
2746.87	2.25307e-05
2748.87	2.12944e-05
2750.88	0.000168319
2752.88	0.000106216
2754.89	1.75507e-05
2756.89	3.8793e-06
2758.9	3.68072e-05
2760.9	3.75367e-05
2762.91	0.000111841
2764.91	3.17341e-06
2766.92	2.33745e-05
2768.92	1.29606e-05
2770.93	2.62022e-05
2772.93	3.73217e-05
2774.94	2.22062e-05
2776.94	1.7035e-05
2778.95	0.000122378
2780.95	0.000129809
2782.96	2.76289e-05
2784.96	8.36549e-06
2786.97	1.24046e-05
2788.97	8.73108e-06
2790.98	5.1246e-05
2792.98	3.548e-05
2794.99	1.5984e-05
2796.99	1.56151e-05
2799	4.33879e-05
2801	1.40695e-06
2803.01	8.32348e-05
2805.01	4.30716e-05
2807.02	4.73123e-05
2809.02	8.76039e-05
2811.03	5.05491e-06
2813.03	8.75576e-06
2815.04	6.92864e-05
2817.04	3.17652e-05
2819.05	2.42921e-05
2821.05	0.000131334
2823.06	3.09449e-05
2825.06	3.40423e-05
2827.07	3.75195e-05
2829.07	9.22185e-05
2831.08	5.42769e-06
2833.08	1.01197e-05
2835.09	1.03046e-05
2837.09	3.25751e-05
2839.1	8.10672e-06
2841.1	1.34989e-05
2843.11	5.31464e-05
2845.11	8.13811e-06
2847.12	2.75142e-06
2849.12	5.78904e-06
2851.13	3.15124e-05
2853.13	2.47051e-05
2855.14	3.78353e-05
2857.14	3.19651e-05
2859.15	2.79618e-05
2861.15	3.58387e-05
2863.16	3.18893e-05
2865.16	2.32398e-07
2867.17	5.61639e-06
2869.17	2.45103e-05
2871.18	1.76179e-05
2873.18	4.64153e-05
2875.19	1.93306e-05
2877.19	3.77919e-05
2879.2	2.61119e-05
2881.2	1.82036e-05
2883.21	7.08395e-06
2885.21	1.99106e-05
2887.22	2.9353e-05
2889.22	6.53823e-05
2891.23	3.56796e-05
2893.23	3.40127e-05
2895.24	3.20551e-06
2897.24	1.22938e-05
2899.25	0.000105718
2901.25	6.17414e-05
2903.26	1.02749e-05
2905.26	5.55061e-07
2907.27	1.82385e-05
2909.27	3.26542e-05
2911.28	0.000103866
2913.28	0.000149136
2915.29	5.73503e-05
2917.29	2.01238e-05
2919.3	2.59158e-05
2921.3	7.30098e-06
2923.31	7.69038e-05
2925.31	2.33197e-05
2927.32	7.44512e-05
2929.32	7.01051e-06
2931.33	1.03751e-05
2933.33	3.85237e-06
2935.34	2.95858e-05
2937.34	1.20659e-05
2939.35	3.41215e-05
2941.35	4.34077e-05
2943.36	6.35661e-05
2945.36	4.01514e-06
2947.37	5.10604e-06
2949.37	3.92819e-05
2951.38	2.60521e-05
2953.38	5.56078e-05
2955.39	1.88621e-05
2957.39	4.26739e-06
2959.4	7.92868e-05
2961.4	5.42797e-06
2963.41	8.61698e-05
2965.41	2.35167e-05
2967.42	3.01306e-05
2969.42	2.14978e-05
2971.43	5.26092e-06
2973.43	5.95845e-05
2975.44	4.54193e-06
2977.44	3.05773e-05
2979.45	9.68467e-06
2981.45	5.2308e-05
2983.46	4.85484e-07
2985.46	6.38191e-05
2987.47	2.28747e-05
2989.47	8.23163e-06
2991.48	4.77683e-05
2993.48	7.07365e-06
2995.49	5.39444e-06
2997.49	8.25934e-06
2999.5	3.61226e-05
3001.5	1.77451e-05
3003.51	3.67692e-05
3005.51	8.87259e-06
3007.52	6.01017e-06
3009.52	1.69521e-05
3011.53	2.01634e-05
3013.53	1.8356e-05
3015.54	1.36939e-06
3017.54	1.25585e-05
3019.55	1.97063e-05
3021.55	3.09432e-05
3023.56	1.66799e-05
3025.56	5.06182e-05
3027.57	2.20864e-05
3029.57	4.3484e-05
3031.58	2.35554e-05
3033.58	1.68788e-05
3035.59	4.50085e-06
3037.59	1.23216e-05
3039.6	2.6273e-05
3041.6	1.74349e-05
3043.61	7.6028e-05
3045.61	3.68468e-07
3047.62	2.96478e-06
3049.62	2.51364e-05
3051.63	4.01755e-05
3053.63	8.02179e-06
3055.64	5.57779e-05
3057.64	2.57346e-06
3059.65	8.3367e-05
3061.65	3.90705e-05
3063.66	1.01556e-05
3065.66	2.07681e-05
3067.67	5.60439e-05
3069.67	4.18415e-05
3071.68	3.36642e-05
3073.68	1.7892e-05
3075.69	8.61709e-05
3077.69	9.1753e-05
3079.7	5.46133e-05
3081.7	2.56372e-06
3083.71	1.08468e-06
3085.71	2.77225e-05
3087.72	8.64293e-06
3089.72	3.25752e-06
3091.73	1.84174e-05
3093.73	5.20403e-06
3095.74	3.16423e-05
3097.74	1.18313e-05
3099.75	6.28516e-05
3101.75	8.72092e-06
3103.76	1.67319e-05
3105.76	3.8087e-05
3107.77	2.10187e-05
3109.77	2.6655e-05
3111.78	3.37173e-05
3113.78	2.22422e-05
3115.79	3.99443e-06
3117.79	5.32951e-05
3119.8	9.32665e-06
3121.8	2.46e-06
3123.81	3.60053e-08
3125.81	5.99285e-06
3127.82	7.53918e-06
3129.82	2.38658e-05
3131.83	5.01191e-05
3133.83	6.78172e-06
3135.84	1.01827e-07
3137.84	2.21248e-06
3139.85	1.91837e-05
3141.85	4.71874e-05
3143.86	1.38511e-05
3145.86	6.2944e-05
3147.87	2.27105e-05
3149.87	1.17803e-06
3151.88	1.46642e-05
3153.88	5.7631e-05
3155.89	5.01798e-05
3157.89	1.00916e-06
3159.9	1.30722e-05
3161.9	1.72653e-05
3163.91	3.65977e-05
3165.91	6.23198e-05
3167.92	2.93771e-05
3169.92	2.08597e-05
3171.93	8.37763e-07
3173.93	3.42383e-05
3175.94	1.77175e-05
3177.94	9.09127e-05
3179.95	8.46847e-06
3181.95	2.64337e-05
3183.96	1.62046e-05
3185.96	4.58282e-07
3187.97	9.07424e-05
3189.97	3.25765e-06
3191.98	4.83197e-05
3193.98	9.42147e-06
3195.99	4.7187e-05
3197.99	0.000130548
3200	2.60519e-05
3202.01	3.13627e-05
3204.01	5.76165e-06
3206.02	2.02605e-05
3208.02	8.49729e-05
3210.03	3.94354e-05
3212.03	5.78789e-05
3214.04	3.65189e-05
3216.04	9.66128e-05
3218.05	3.48395e-05
3220.05	7.33624e-06
3222.06	1.76219e-05
3224.06	2.81887e-07
3226.07	2.70992e-05
3228.07	6.89347e-06
3230.08	1.64378e-05
3232.08	7.27992e-05
3234.09	1.35072e-05
3236.09	3.31265e-05
3238.1	1.50314e-05
3240.1	2.73358e-06
3242.11	1.65091e-05
3244.11	0.000132083
3246.12	4.1706e-05
3248.12	2.62643e-05
3250.13	2.12975e-06
3252.13	1.65595e-05
3254.14	6.5233e-05
3256.14	1.91052e-05
3258.15	3.40171e-05
3260.15	6.5461e-07
3262.16	3.74027e-06
3264.16	9.52834e-06
3266.17	1.98877e-05
3268.17	4.09047e-05
3270.18	9.63833e-06
3272.18	0.000121115
3274.19	2.25923e-05
3276.19	1.94298e-05
3278.2	3.5579e-05
3280.2	6.22208e-05
3282.21	2.80258e-05
3284.21	2.13328e-05
3286.22	3.61518e-05
3288.22	1.74791e-05
3290.23	1.20381e-05
3292.23	8.76902e-06
3294.24	1.74071e-06
3296.24	9.20529e-06
3298.25	3.86569e-06
3300.25	3.23688e-05
3302.26	4.19739e-05
3304.26	6.89372e-05
3306.27	4.63346e-05
3308.27	1.15371e-05
3310.28	4.43795e-05
3312.28	0.000189922
3314.29	1.17897e-05
3316.29	1.3254e-07
3318.3	2.004e-05
3320.3	3.71394e-05
3322.31	4.85241e-05
3324.31	2.41995e-05
3326.32	5.20379e-06
3328.32	1.81086e-06
3330.33	7.43822e-05
3332.33	8.4006e-06
3334.34	7.93298e-05
3336.34	5.41361e-05
3338.35	1.99745e-06
3340.35	4.34162e-05
3342.36	1.37652e-05
3344.36	2.51104e-05
3346.37	8.17352e-06
3348.37	5.07914e-06
3350.38	2.19041e-05
3352.38	4.32165e-05
3354.39	1.81004e-05
3356.39	5.01751e-06
3358.4	5.5548e-05
3360.4	3.58079e-05
3362.41	1.06402e-05
3364.41	0.000140347
3366.42	0.000127976
3368.42	5.49324e-05
3370.43	7.16544e-05
3372.43	7.93942e-06
3374.44	3.37787e-06
3376.44	1.98271e-06
3378.45	7.44548e-05
3380.45	7.96473e-06
3382.46	4.79556e-05
3384.46	1.06146e-05
3386.47	4.12169e-06
3388.47	4.56526e-06
3390.48	1.79541e-06
3392.48	2.94996e-05
3394.49	0.000107891
3396.49	8.13538e-05
3398.5	1.73613e-05
3400.5	1.11453e-05
3402.51	1.10009e-05
3404.51	1.95199e-06
3406.52	4.41317e-05
3408.52	3.12184e-05
3410.53	9.77571e-07
3412.53	5.91556e-07
3414.54	1.2565e-05
3416.54	7.44236e-06
3418.55	2.26668e-07
3420.55	5.51896e-05
3422.56	8.83469e-05
3424.56	7.75727e-05
3426.57	1.86193e-05
3428.57	6.97999e-05
3430.58	1.90241e-05
3432.58	4.64296e-05
3434.59	0.00016901
3436.59	2.15166e-05
3438.6	5.55847e-05
3440.6	7.80377e-05
3442.61	2.64029e-05
3444.61	8.39396e-07
3446.62	3.84368e-05
3448.62	1.61181e-05
3450.63	3.61271e-05
3452.63	2.19931e-05
3454.64	2.14968e-05
3456.64	3.76184e-05
3458.65	3.77837e-05
3460.65	5.53948e-05
3462.66	4.84872e-05
3464.66	2.33555e-05
3466.67	5.96445e-06
3468.67	6.48513e-05
3470.68	3.84547e-05
3472.68	8.01199e-05
3474.69	5.63685e-05
3476.69	1.05457e-05
3478.7	9.29939e-07
3480.7	5.663e-05
3482.71	2.73434e-05
3484.71	9.93687e-06
3486.72	8.49227e-06
3488.72	2.78784e-05
3490.73	8.69841e-06
3492.73	3.23398e-05
3494.74	2.58575e-05
3496.74	0.000102788
3498.75	2.01793e-05
3500.75	2.45247e-05
3502.76	1.7573e-05
3504.76	9.67157e-05
3506.77	1.86575e-06
3508.77	3.18369e-05
3510.78	4.294e-05
3512.78	3.65582e-05
3514.79	1.68879e-05
3516.79	9.33972e-06
3518.8	2.02962e-05
3520.8	6.23583e-05
3522.81	2.49294e-05
3524.81	1.49242e-05
3526.82	2.45264e-06
3528.82	2.6441e-05
3530.83	3.97261e-05
3532.83	3.54685e-05
3534.84	1.89474e-05
3536.84	2.56592e-06
3538.85	7.14861e-05
3540.85	4.01846e-05
3542.86	7.22294e-07
3544.86	3.80233e-05
3546.87	2.42395e-05
3548.87	3.11695e-05
3550.88	3.16637e-05
3552.88	2.61887e-05
3554.89	1.33072e-05
3556.89	4.68009e-06
3558.9	1.21687e-05
3560.9	1.61033e-05
3562.91	1.36778e-05
3564.91	2.98543e-05
3566.92	1.49854e-05
3568.92	2.22273e-05
3570.93	9.66112e-05
3572.93	2.06463e-06
3574.94	9.85425e-06
3576.94	5.00772e-06
3578.95	1.44946e-05
3580.95	3.2354e-05
3582.96	1.75366e-05
3584.96	4.66247e-06
3586.97	3.92755e-05
3588.97	5.45071e-05
3590.98	2.76965e-05
3592.98	1.40358e-05
3594.99	3.76492e-05
3596.99	1.58274e-05
3599	3.47287e-05
3601	3.56645e-05
3603.01	3.82834e-05
3605.01	7.65428e-05
3607.02	2.54505e-05
3609.02	2.554e-05
3611.03	2.22163e-06
3613.03	2.83183e-05
3615.04	2.07286e-05
3617.04	1.04103e-06
3619.05	9.93984e-06
3621.05	5.70201e-05
3623.06	3.00358e-05
3625.06	2.54465e-05
3627.07	1.57566e-06
3629.07	4.87165e-05
3631.08	6.49808e-05
3633.08	7.17811e-05
3635.09	3.48755e-07
3637.09	0.000168457
3639.1	2.50993e-06
3641.1	4.71132e-05
3643.11	1.93453e-05
3645.11	6.43298e-05
3647.12	7.23126e-05
3649.12	8.8841e-07
3651.13	5.0832e-05
3653.13	1.73605e-05
3655.14	3.55695e-05
3657.14	9.16013e-06
3659.15	1.45075e-05
3661.15	2.09556e-05
3663.16	8.19839e-06
3665.16	6.33323e-07
3667.17	1.26721e-05
3669.17	1.18897e-05
3671.18	1.74967e-05
3673.18	1.77678e-05
3675.19	2.14101e-07
3677.19	9.96184e-05
3679.2	7.97513e-05
3681.2	2.5517e-05
3683.21	2.07878e-05
3685.21	3.56153e-05
3687.22	1.50296e-05
3689.22	1.4969e-05
3691.23	2.43359e-05
3693.23	2.2167e-06
3695.24	1.3072e-05
3697.24	7.05451e-05
3699.25	2.35149e-05
3701.25	6.27287e-05
3703.26	6.66447e-05
3705.26	9.98811e-06
3707.27	3.16377e-05
3709.27	6.73502e-05
3711.28	9.70367e-06
3713.28	1.03528e-05
3715.29	8.5e-05
3717.29	2.16177e-05
3719.3	1.85164e-05
3721.3	3.43458e-05
3723.31	1.91462e-05
3725.31	2.66054e-05
3727.32	2.40837e-05
3729.32	5.15825e-06
3731.33	9.0163e-05
3733.33	0.000111658
3735.34	4.91871e-05
3737.34	4.2466e-05
3739.35	3.24465e-05
3741.35	8.48585e-05
3743.36	2.16667e-05
3745.36	3.81156e-06
3747.37	6.21533e-05
3749.37	2.5879e-05
3751.38	4.74503e-05
3753.38	1.57514e-06
3755.39	2.99621e-05
3757.39	4.73603e-06
3759.4	9.50463e-05
3761.4	1.87902e-05
3763.41	3.36716e-05
3765.41	3.95149e-05
3767.42	3.05605e-05
3769.42	3.42903e-05
3771.43	4.72427e-05
3773.43	1.25624e-05
3775.44	5.27201e-06
3777.44	4.99136e-05
3779.45	5.18518e-06
3781.45	5.55873e-05
3783.46	1.57762e-05
3785.46	5.7018e-05
3787.47	3.14962e-05
3789.47	6.56059e-06
3791.48	2.02957e-05
3793.48	8.37905e-06
3795.49	3.84065e-06
3797.49	1.71786e-05
3799.5	3.2478e-06
3801.5	6.2527e-05
3803.51	0.000106921
3805.51	1.25761e-07
3807.52	2.41477e-05
3809.52	7.21519e-05
3811.53	3.49483e-06
3813.53	5.27572e-05
3815.54	4.71604e-05
3817.54	3.44787e-06
3819.55	1.22603e-05
3821.55	2.64426e-05
3823.56	5.75848e-05
3825.56	1.51618e-05
3827.57	1.00587e-05
3829.57	9.73399e-05
3831.58	1.34e-05
3833.58	1.99887e-05
3835.59	5.05571e-06
3837.59	4.29671e-05
3839.6	3.39117e-05
3841.6	6.1335e-06
3843.61	1.4304e-05
3845.61	8.84027e-06
3847.62	3.67259e-05
3849.62	6.06028e-05
3851.63	8.72522e-05
3853.63	1.98927e-05
3855.64	3.28422e-05
3857.64	5.67762e-06
3859.65	6.82924e-05
3861.65	3.37724e-06
3863.66	2.49088e-05
3865.66	5.41968e-07
3867.67	7.45307e-05
3869.67	2.483e-05
3871.68	2.30367e-06
3873.68	2.28781e-05
3875.69	5.64011e-05
3877.69	5.09746e-05
3879.7	8.69288e-05
3881.7	1.09205e-05
3883.71	1.79416e-05
3885.71	4.73203e-05
3887.72	1.59122e-05
3889.72	1.07877e-05
3891.73	4.36072e-05
3893.73	1.48889e-05
3895.74	9.45241e-06
3897.74	1.61598e-05
3899.75	6.84417e-05
3901.75	2.40244e-05
3903.76	3.51748e-05
3905.76	3.36765e-05
3907.77	6.08171e-05
3909.77	6.40396e-06
3911.78	4.67584e-06
3913.78	4.79559e-06
3915.79	9.25435e-05
3917.79	2.06219e-05
3919.8	9.0968e-05
3921.8	5.22495e-05
3923.81	1.66736e-05
3925.81	2.82019e-06
3927.82	1.26021e-05
3929.82	6.63048e-05
3931.83	7.26211e-06
3933.83	3.25018e-06
3935.84	0.000165073
3937.84	1.32479e-05
3939.85	2.14082e-05
3941.85	1.29899e-05
3943.86	3.35119e-06
3945.86	5.28336e-06
3947.87	1.81465e-05
3949.87	1.68907e-05
3951.88	2.39279e-05
3953.88	4.75423e-06
3955.89	1.59646e-06
3957.89	0.000155105
3959.9	5.33123e-05
3961.9	3.84693e-06
3963.91	1.292e-05
3965.91	4.12708e-05
3967.92	2.37867e-05
3969.92	9.61402e-06
3971.93	7.61326e-06
3973.93	2.96473e-06
3975.94	0.000121789
3977.94	1.27132e-05
3979.95	7.87308e-05
3981.95	1.04167e-05
3983.96	2.81692e-05
3985.96	1.2978e-05
3987.97	6.85497e-05
3989.97	1.25161e-05
3991.98	3.07593e-05
3993.98	1.4641e-05
3995.99	6.46529e-06
3997.99	7.98453e-06
4000	3.60683e-05

## Sheet: Fig4e
frequency	power
2	0.0358431
4	0.00375729
6	0.00270384
8	0.00402166
10	0.00367911
12	0.00131556
14	0.00156727
16	0.000538114
18	0.000456537
20	0.00278266
22	0.00078987
24	0.00061536
26	0.00232118
28	0.00147313
30	0.0005949
32	0.00216678
34	0.00219425
36	0.0017817
38	0.00018209
40	0.00114642
42	0.0022088
44	0.000185258
46	5.46033e-07
48	0.000331953
50	0.00570337
52	0.00147374
54	0.000425469
56	0.00156113
58	0.000175528
60	0.000562877
62	0.000755867
64	0.00270139
66	0.000863304
68	0.00178934
70	0.00333628
72	0.000422014
74	0.000371999
76	0.00136076
78	0.000710181
80	0.00239642
82	0.000828675
84	0.000826117
86	0.000459122
88	0.00100983
90	0.000942178
92	0.000405867
94	0.000532067
96	0.000278065
98	7.01857e-06
100	0.000136354
102	0.000553623
104	0.00101144
106	0.000954794
108	0.000192761
110	0.000176798
112	1.53713e-05
114	0.00100252
116	0.000304466
118	0.000777374
120	9.77886e-06
122	0.000255607
124	0.000208796
126	0.00103509
128	0.000646015
130	0.00508349
132	0.00230189
134	0.000306674
136	3.93628e-05
138	0.000770153
140	0.000220107
142	0.00159563
144	0.00018546
146	0.000204717
148	0.00119986
150	0.000358129
152	6.54401e-05
154	0.00405991
156	0.00102955
158	5.03961e-05
160	0.00515152
162	0.00190552
164	0.00160368
166	0.0019068
168	0.0010916
170	7.22147e-06
172	0.00159849
174	0.000782063
176	0.000608644
178	0.000723633
180	0.00189331
182	0.00265809
184	0.00135627
186	0.00283403
188	0.00100203
190	0.00403002
192	0.00162795
194	0.000299024
196	8.06065e-05
198	0.00294879
200	0.000312016
202	0.000643007
204	0.00114658
206	0.00149229
208	0.00056517
210	0.00452824
212	0.00119772
214	0.00162805
216	0.00114664
218	0.000632144
220	0.00101428
222	0.000346103
224	0.000557357
226	0.00139712
228	2.2058e-05
230	7.63023e-05
232	0.000167151
234	0.000442182
236	0.00150821
238	7.49976e-05
240	0.000104634
242	0.00135947
244	0.000950419
246	0.000399404
248	0.000942878
250	0.00052088
252	0.000555495
254	0.00111938
256	0.00188779
258	6.94605e-05
260	0.000510916
262	0.00111185
264	0.000728876
266	1.06952e-05
268	0.000460341
270	0.000727515
272	0.000847967
274	0.000486542
276	0.000520828
278	0.00155197
280	0.000212455
282	0.0007151
284	0.00107912
286	7.14825e-05
288	0.000818701
290	0.000202419
292	0.000264907
294	0.000820626
296	0.000152063
298	0.000123489
300	0.00131755
302	0.000424414
304	0.000201644
306	0.000691767
308	0.00102361
310	4.85376e-05
312	0.000384837
314	0.000789374
316	0.000161323
318	0.000224315
320	0.00169119
322	0.00151163
324	0.000946424
326	0.000771829
328	0.000704795
330	0.000226348
332	0.000289481
334	9.46044e-05
336	1.17919e-05
338	0.000243614
340	2.42474e-05
342	8.64534e-05
344	0.000481213
346	0.00035781
348	0.000792735
350	0.000116133
352	6.69432e-05
354	6.32379e-05
356	0.000600529
358	0.000627783
360	0.000365527
362	3.08019e-05
364	9.9392e-05
366	5.6087e-05
368	0.000279506
370	0.000782766
372	0.00043818
374	0.000715351
376	4.54224e-05
378	9.28098e-05
380	0.000308523
382	5.79713e-06
384	3.10467e-05
386	4.63594e-05
388	4.79304e-05
390	3.08311e-05
392	0.000137185
394	0.000132613
396	8.32781e-05
398	0.00021423
400	0.000759729
402	0.000125152
404	3.52086e-05
406	5.25844e-05
408	0.000784014
410	5.55672e-05
412	9.21414e-05
414	0.000636159
416	0.000336911
418	0.00015999
420	1.28699e-05
422	0.000731355
424	0.0001715
426	5.64033e-05
428	0.000292942
430	0.000234883
432	7.41815e-05
434	0.000105249
436	1.64535e-05
438	7.50957e-05
440	6.96666e-07
442	7.02186e-05
444	0.000245135
446	9.68786e-05
448	2.88205e-05
450	0.000267234
452	5.1972e-05
454	0.000176829
456	0.000104704
458	6.19823e-05
460	0.000115337
462	9.9668e-05
464	0.000421274
466	0.000187821
468	9.75832e-05
470	0.000116773
472	6.01586e-05
474	0.000302314
476	0.000399629
478	4.21532e-05
480	0.000118181
482	0.000380265
484	0.000325667
486	0.00029824
488	0.000205557
490	2.56725e-05
492	8.07548e-05
494	4.56453e-05
496	2.05251e-05
498	4.96772e-05
500	0.000305165
502	0.000126111
504	6.07191e-05
506	9.86858e-05
508	0.00019833
510	0.00012176
512	7.28047e-08
514	0.000121137
516	3.28817e-05
518	0.000390402
520	0.000259614
522	5.37978e-05
524	0.000341401
526	2.35448e-05
528	3.42143e-05
530	5.91956e-07
532	0.0002268
534	8.83643e-05
536	4.56447e-05
538	0.000190134
540	1.40457e-05
542	0.000149857
544	0.000224333
546	0.000114663
548	9.30289e-05
550	0.000235486
552	0.000115303
554	4.9433e-06
556	2.12962e-05
558	0.000889265
560	3.75379e-05
562	0.000239039
564	0.000214508
566	0.000123846
568	0.000602208
570	0.000163961
572	0.000314716
574	3.23058e-05
576	8.08219e-05
578	0.000167763
580	0.000194252
582	0.000242415
584	6.04878e-05
586	2.15609e-05
588	0.000122844
590	0.000316457
592	0.000305961
594	8.3516e-05
596	2.37708e-05
598	0.000136019
600	4.16356e-05
602	9.23772e-05
604	0.000452452
606	7.65084e-06
608	1.45992e-05
610	0.000213183
612	0.000140829
614	8.79804e-05
616	0.000150606
618	5.07962e-05
620	1.34105e-05
622	8.47875e-05
624	1.06711e-06
626	5.52538e-05
628	0.000239673
630	3.08962e-07
632	8.42653e-05
634	5.18332e-05
636	3.0196e-05
638	0.00012456
640	1.98118e-05
642	4.84179e-05
644	1.106e-05
646	9.67141e-05
648	0.000102447
650	3.40799e-06
652	5.05178e-05
654	0.000147889
656	0.000113024
658	0.000259422
660	0.000296522
662	4.04777e-05
664	0.000194629
666	3.61694e-05
668	0.000266336
670	1.88241e-05
672	5.68046e-07
674	0.000257328
676	3.16854e-05
678	0.000133432
680	1.33908e-06
682	0.000204765
684	0.000119805
686	3.22106e-05
688	5.53117e-05
690	0.000261312
692	0.000107637
694	0.000228511
696	9.2619e-06
698	2.94516e-05
700	0.000300291
702	1.89748e-05
704	9.35014e-05
706	6.96769e-05
708	2.94143e-05
710	1.74839e-05
712	7.60803e-05
714	9.15043e-05
716	0.000159888
718	3.66898e-05
720	4.31065e-05
722	3.40078e-05
724	4.06217e-05
726	0.000172732
728	5.84286e-05
730	0.000112722
732	0.000348528
734	4.79879e-05
736	0.000293074
738	0.000168772
740	5.0112e-05
742	0.000130025
744	6.28104e-05
746	3.60097e-05
748	5.17607e-05
750	0.000161778
752	0.000124521
754	0.000112024
756	0.000341446
758	4.92766e-05
760	8.89553e-05
762	6.14266e-05
764	7.70496e-05
766	4.02858e-06
768	0.000458136
770	2.15437e-07
772	6.2238e-06
774	2.61651e-06
776	7.95152e-05
778	2.02886e-06
780	5.24559e-05
782	2.64898e-05
784	2.2022e-05
786	6.20378e-06
788	0.000144042
790	0.000113337
792	3.07446e-05
794	3.43851e-05
796	7.59757e-05
798	4.61182e-05
800	0.000263585
802	3.23267e-05
804	6.42241e-06
806	5.59824e-05
808	1.8462e-05
810	0.000108438
812	1.06491e-05
814	7.12486e-05
816	8.68465e-05
818	0.000387754
820	0.000166396
822	1.31685e-05
824	6.68237e-05
826	0.000116097
828	3.2686e-05
830	0.000154204
832	5.6685e-05
834	5.45687e-05
836	2.00641e-05
838	2.35801e-05
840	1.78712e-05
842	8.39395e-05
844	0.000137263
846	9.33344e-05
848	3.67193e-05
850	0.000164664
852	8.84021e-05
854	5.9624e-05
856	0.000122285
858	0.000115276
860	4.37217e-05
862	8.30912e-05
864	7.37647e-05
866	0.000167224
868	0.000155273
870	7.33774e-05
872	0.00012933
874	3.0166e-05
876	6.04021e-05
878	9.18135e-05
880	4.28617e-05
882	1.33796e-05
884	6.29477e-06
886	8.56321e-05
888	4.08721e-05
890	0.000109943
892	3.18869e-07
894	5.91452e-05
896	1.06825e-06
898	6.20406e-05
900	6.08404e-05
902	7.99032e-05
904	0.000116233
906	0.000109446
908	0.000365866
910	0.000123336
912	1.06826e-06
914	0.000106076
916	0.000468049
918	2.02528e-05
920	4.41378e-05
922	0.000199594
924	2.25876e-05
926	3.01562e-05
928	0.000563683
930	6.09115e-05
932	0.000190538
934	0.000156697
936	0.000128377
938	3.06853e-05
940	0.000143989
942	2.39532e-05
944	7.11798e-05
946	7.40207e-05
948	9.51863e-05
950	0.00011865
952	2.26001e-05
954	0.000101382
956	2.15714e-05
958	0.000136286
960	1.26915e-05
962	9.06739e-05
964	0.000147207
966	7.5747e-05
968	6.91214e-05
970	4.79762e-05
972	3.09126e-05
974	2.6581e-05
976	3.62715e-06
978	5.96943e-05
980	1.61182e-05
982	2.58003e-05
984	2.21042e-05
986	9.07386e-05
988	8.92907e-05
990	3.43037e-05
992	7.28581e-05
994	5.3849e-05
996	0.000140172
998	7.02105e-05
1000	8.24988e-06
1002	7.66775e-05
1004	1.86766e-05
1006	0.00011936
1008	0.000252745
1010	0.000192551
1012	1.3945e-05
1014	1.29922e-05
1016	6.90108e-05
1018	9.49768e-05
1020	5.48522e-05
1022	5.74307e-05
1024	6.6165e-05
1026	6.6157e-05
1028	1.43822e-05
1030	1.38613e-05
1032	0.00010202
1034	1.69459e-05
1036	1.51278e-05
1038	8.71579e-06
1040	3.18105e-05
1042	7.62842e-05
1044	1.79643e-05
1046	6.31198e-05
1048	3.02814e-05
1050	6.56273e-05
1052	2.10367e-05
1054	5.22104e-07
1056	9.59192e-05
1058	5.55639e-05
1060	3.2314e-05
1062	0.000112641
1064	5.01429e-05
1066	3.33688e-06
1068	5.35814e-05
1070	2.73998e-05
1072	2.14067e-05
1074	1.7897e-06
1076	0.000118382
1078	2.56344e-06
1080	0.000141059
1082	0.000126477
1084	1.92465e-05
1086	2.97603e-05
1088	1.48926e-05
1090	2.68833e-05
1092	5.18187e-05
1094	3.43574e-06
1096	5.47116e-05
1098	1.85743e-05
1100	0.0001596
1102	8.34962e-06
1104	3.65211e-05
1106	2.21287e-05
1108	3.65345e-05
1110	5.92626e-05
1112	4.8608e-06
1114	8.03998e-05
1116	2.11749e-05
1118	5.73887e-05
1120	0.000169052
1122	1.18302e-05
1124	0.000247253
1126	2.11476e-05
1128	2.90313e-05
1130	3.11493e-05
1132	4.41515e-05
1134	5.55082e-05
1136	0.000106409
1138	2.56303e-05
1140	0.000102022
1142	2.15244e-05
1144	7.94264e-06
1146	6.31232e-05
1148	1.5478e-05
1150	4.61552e-05
1152	0.000222723
1154	4.67114e-07
1156	2.04744e-05
1158	8.88954e-05
1160	3.93245e-05
1162	1.28145e-05
1164	2.58629e-05
1166	1.64381e-05
1168	1.62296e-05
1170	3.44085e-06
1172	5.02327e-05
1174	9.07878e-07
1176	3.39344e-05
1178	8.2539e-05
1180	1.51598e-05
1182	6.12617e-07
1184	3.27367e-05
1186	7.7232e-05
1188	2.09085e-05
1190	2.34717e-05
1192	1.39301e-05
1194	9.93131e-05
1196	1.09814e-05
1198	8.91656e-06
1200	7.53111e-05
1202	9.09008e-05
1204	4.70773e-05
1206	0.000110716
1208	0.000117449
1210	9.30613e-05
1212	7.73644e-06
1214	3.56317e-05
1216	0.000104657
1218	2.45004e-05
1220	1.29699e-05
1222	9.60872e-05
1224	4.59602e-05
1226	6.71472e-06
1228	2.61401e-05
1230	5.77564e-05
1232	2.02648e-05
1234	3.26225e-05
1236	0.000259796
1238	0.000182413
1240	2.20127e-05
1242	2.7923e-05
1244	0.000108982
1246	1.97211e-05
1248	1.68592e-05
1250	9.36029e-05
1252	0.000126077
1254	0.000153779
1256	2.21501e-05
1258	4.1557e-05
1260	3.14124e-05
1262	7.55552e-06
1264	0.000139678
1266	0.00021357
1268	8.79198e-05
1270	3.9865e-05
1272	3.83311e-05
1274	6.51136e-06
1276	0.000115158
1278	3.88752e-05
1280	3.50152e-06
1282	1.20395e-05
1284	0.000215073
1286	3.28771e-05
1288	0.000143565
1290	5.19986e-05
1292	8.95771e-06
1294	3.55675e-05
1296	0.000148114
1298	7.92399e-05
1300	1.89721e-05
1302	3.25518e-05
1304	0.00010664
1306	7.14351e-05
1308	7.06717e-05
1310	6.9737e-05
1312	5.62626e-05
1314	0.000108104
1316	8.1733e-05
1318	1.8564e-05
1320	4.07057e-05
1322	2.09062e-05
1324	4.09603e-05
1326	2.28946e-07
1328	8.29273e-07
1330	0.000120262
1332	3.21981e-05
1334	1.15456e-05
1336	2.70657e-06
1338	0.000211298
1340	4.17219e-05
1342	0.000110009
1344	4.61917e-05
1346	5.50744e-06
1348	1.04706e-05
1350	2.22974e-05
1352	1.95462e-06
1354	9.36351e-08
1356	2.37739e-05
1358	9.69198e-05
1360	3.14511e-05
1362	0.000118658
1364	1.93945e-05
1366	2.40519e-05
1368	2.50358e-05
1370	8.00791e-07
1372	1.17988e-05
1374	1.71477e-05
1376	1.15524e-05
1378	3.31165e-06
1380	5.5386e-05
1382	8.36724e-06
1384	6.25073e-05
1386	1.9956e-05
1388	2.82565e-05
1390	1.94256e-05
1392	1.92373e-05
1394	2.70447e-05
1396	1.28553e-05
1398	6.67779e-05
1400	1.91139e-05
1402	9.31026e-06
1404	9.85287e-06
1406	0.00012728
1408	4.03987e-06
1410	2.18914e-05
1412	1.56958e-06
1414	1.31324e-05
1416	4.66701e-05
1418	4.05825e-06
1420	2.14593e-05
1422	8.99777e-06
1424	2.02383e-06
1426	0.00015
1428	2.89475e-05
1430	5.76066e-05
1432	4.90475e-05
1434	4.12101e-05
1436	1.13545e-05
1438	2.73428e-05
1440	3.45468e-05
1442	1.38681e-05
1444	0.000134619
1446	2.24437e-05
1448	7.27597e-05
1450	0.000125157
1452	5.22499e-05
1454	1.99167e-05
1456	9.39228e-06
1458	2.67815e-06
1460	1.77309e-05
1462	4.97571e-05
1464	5.85329e-05
1466	0.000124609
1468	2.49291e-05
1470	2.60366e-05
1472	3.86684e-05
1474	6.32714e-05
1476	0.000115222
1478	3.30577e-05
1480	4.91306e-05
1482	1.88774e-06
1484	3.2143e-05
1486	9.66427e-05
1488	8.14783e-05
1490	4.82605e-06
1492	6.89161e-06
1494	2.79089e-05
1496	1.61416e-05
1498	2.22775e-05
1500	1.52247e-05
1502	4.75593e-06
1504	3.5614e-05
1506	2.32482e-05
1508	1.63305e-05
1510	1.59496e-05
1512	2.76389e-06
1514	2.25002e-05
1516	4.36453e-05
1518	2.6755e-05
1520	1.48804e-05
1522	7.82e-06
1524	1.95945e-05
1526	1.5771e-05
1528	0.000125833
1530	2.71036e-05
1532	8.22032e-05
1534	0.000135005
1536	1.86196e-05
1538	2.50107e-05
1540	1.42266e-05
1542	1.98069e-05
1544	2.06586e-06
1546	2.21038e-05
1548	5.8799e-06
1550	4.28447e-06
1552	4.18846e-06
1554	3.10855e-05
1556	4.12794e-05
1558	3.28229e-05
1560	6.34657e-05
1562	2.02724e-05
1564	6.55054e-05
1566	0.000405707
1568	3.92448e-05
1570	2.06988e-05
1572	7.67046e-05
1574	3.59396e-05
1576	2.12386e-05
1578	4.0365e-05
1580	3.34093e-05
1582	5.96751e-05
1584	5.99179e-05
1586	3.17245e-06
1588	8.56538e-05
1590	6.66577e-06
1592	2.46846e-05
1594	6.63918e-05
1596	2.52616e-05
1598	4.25662e-05
1600	0.000178422
1602	5.36341e-05
1604	3.80423e-05
1606	3.7102e-05
1608	3.62651e-05
1610	1.58032e-05
1612	2.13838e-05
1614	1.54449e-05
1616	6.24387e-06
1618	1.46739e-05
1620	4.0381e-05
1622	6.64368e-06
1624	5.60456e-05
1626	3.97707e-05
1628	1.39393e-05
1630	3.70415e-05
1632	4.00084e-05
1634	0.000148143
1636	5.48802e-05
1638	6.36562e-05
1640	8.63014e-06
1642	7.88457e-05
1644	3.48153e-05
1646	3.40632e-05
1648	6.26023e-06
1650	0.000119965
1652	2.21975e-05
1654	6.04217e-06
1656	1.29329e-06
1658	0.00010529
1660	1.58769e-05
1662	8.00787e-05
1664	1.72739e-06
1666	4.75272e-05
1668	1.84172e-05
1670	9.2904e-06
1672	3.78249e-06
1674	4.10168e-05
1676	1.27355e-06
1678	5.22014e-05
1680	4.09522e-05
1682	4.54235e-05
1684	3.87254e-06
1686	2.95891e-05
1688	2.14971e-05
1690	1.47541e-05
1692	1.42868e-05
1694	1.8741e-05
1696	4.13785e-05
1698	8.1341e-06
1700	3.49211e-05
1702	4.24168e-05
1704	1.16497e-05
1706	1.93747e-05
1708	8.18696e-05
1710	2.91112e-05
1712	1.62964e-05
1714	9.2621e-06
1716	2.12265e-06
1718	4.94864e-05
1720	6.98374e-05
1722	2.44097e-05
1724	2.48354e-05
1726	5.51269e-05
1728	1.006e-05
1730	8.8285e-05
1732	1.90211e-05
1734	6.26861e-05
1736	2.26584e-05
1738	3.35533e-05
1740	2.53053e-05
1742	8.70405e-06
1744	5.09044e-05
1746	2.28228e-05
1748	0.000133309
1750	3.01905e-05
1752	3.36929e-05
1754	4.17736e-06
1756	7.09826e-06
1758	1.50931e-05
1760	1.75668e-05
1762	4.43205e-05
1764	7.98687e-05
1766	8.18512e-05
1768	1.83122e-06
1770	7.93049e-07
1772	1.17071e-05
1774	2.50929e-05
1776	8.21998e-06
1778	4.93361e-06
1780	0.000139806
1782	1.51728e-06
1784	1.31777e-05
1786	7.52175e-05
1788	3.74951e-05
1790	5.07364e-05
1792	9.48781e-05
1794	2.8191e-05
1796	1.45556e-05
1798	1.39585e-05
1800	4.1255e-06
1802	0.000106935
1804	0.000160536
1806	0.000151891
1808	3.02155e-05
1810	3.88762e-05
1812	6.29014e-05
1814	2.31089e-06
1816	1.81761e-06
1818	6.76912e-06
1820	2.10299e-05
1822	2.60228e-06
1824	5.4924e-05
1826	1.20485e-05
1828	2.81727e-05
1830	4.6947e-05
1832	4.6457e-05
1834	2.30763e-05
1836	1.80326e-05
1838	1.62913e-06
1840	1.05894e-06
1842	3.64615e-05
1844	5.79385e-05
1846	3.05575e-05
1848	5.4961e-05
1850	0.000141227
1852	1.5109e-05
1854	5.83786e-06
1856	0.00010374
1858	6.99198e-05
1860	1.50019e-05
1862	6.67365e-06
1864	6.16611e-05
1866	6.73745e-05
1868	5.64161e-05
1870	2.67111e-05
1872	2.9281e-05
1874	4.16075e-05
1876	6.38926e-06
1878	1.34805e-05
1880	7.23415e-06
1882	7.23189e-05
1884	2.74224e-05
1886	3.12461e-06
1888	2.3797e-05
1890	5.2657e-06
1892	3.02166e-06
1894	6.0352e-05
1896	6.13097e-05
1898	7.35476e-05
1900	2.17577e-06
1902	3.61126e-05
1904	2.00188e-05
1906	6.29438e-07
1908	0.000125112
1910	4.04136e-05
1912	6.8353e-05
1914	5.32061e-06
1916	5.35313e-05
1918	3.32728e-05
1920	3.58551e-05
1922	8.32056e-05
1924	0.00011442
1926	4.0698e-05
1928	4.26879e-05
1930	5.11196e-05
1932	3.52365e-05
1934	1.16606e-05
1936	2.80252e-06
1938	1.04685e-05
1940	6.70492e-06
1942	7.50102e-06
1944	5.1443e-05
1946	1.75958e-05
1948	4.15181e-07
1950	6.53959e-05
1952	3.32458e-05
1954	1.46502e-05
1956	2.41825e-05
1958	2.00206e-05
1960	1.89338e-05
1962	9.26276e-05
1964	1.34572e-05
1966	2.72983e-05
1968	2.16755e-05
1970	1.03609e-05
1972	1.68933e-06
1974	2.90506e-05
1976	2.47506e-05
1978	4.34934e-05
1980	8.58339e-06
1982	1.31451e-05
1984	1.12149e-05
1986	0.000155163
1988	7.66146e-05
1990	3.61667e-05
1992	8.34014e-05
1994	5.15944e-05
1996	3.61114e-05
1998	6.20112e-05
2000	4.05704e-05
2002	0.000121794
2004	1.06059e-05
2006	1.86797e-06
2008	6.5983e-05
2010	2.70251e-05
2012	2.57208e-05
2014	1.14358e-05
2016	3.87697e-08
2018	6.70427e-05
2020	2.68474e-05
2022	1.47607e-05
2024	9.47826e-05
2026	2.34609e-05
2028	9.99171e-05
2030	4.00485e-05
2032	0.000128154
2034	1.78199e-05
2036	4.70044e-05
2038	6.27716e-05
2040	6.8642e-05
2042	3.33674e-05
2044	2.69286e-05
2046	3.8097e-05
2048	7.37755e-06
2050	4.43684e-05
2052	8.0226e-06
2054	7.51584e-05
2056	4.26376e-05
2058	2.41971e-05
2060	9.95447e-06
2062	1.75626e-05
2064	2.76771e-06
2066	2.43088e-05
2068	1.63004e-05
2070	4.01753e-05
2072	5.3884e-06
2074	8.73204e-05
2076	0.000164899
2078	1.54016e-05
2080	0.000118563
2082	7.09957e-06
2084	4.87506e-06
2086	8.74106e-05
2088	2.13715e-05
2090	5.87767e-06
2092	1.79784e-06
2094	1.17919e-05
2096	4.08601e-05
2098	1.19658e-05
2100	3.01666e-06
2102	0.000154945
2104	1.78886e-05
2106	7.09149e-05
2108	7.94647e-06
2110	4.189e-05
2112	3.97483e-05
2114	4.09315e-05
2116	3.80057e-05
2118	7.47632e-05
2120	6.89612e-05
2122	7.16552e-06
2124	1.63989e-05
2126	2.39214e-05
2128	1.20359e-05
2130	0.000101162
2132	1.00992e-05
2134	6.53945e-05
2136	4.28241e-06
2138	7.04708e-06
2140	2.36753e-05
2142	3.03906e-05
2144	2.6076e-05
2146	0.000170005
2148	8.57154e-05
2150	4.69532e-05
2152	1.75293e-06
2154	6.27983e-05
2156	4.15604e-05
2158	9.24972e-06
2160	4.07915e-05
2162	2.63501e-05
2164	8.48166e-06
2166	2.1203e-05
2168	5.10063e-06
2170	2.45829e-05
2172	2.48651e-05
2174	6.96096e-05
2176	0.000133841
2178	6.11914e-05
2180	5.26578e-06
2182	4.83722e-05
2184	3.31517e-05
2186	1.51537e-06
2188	4.51685e-07
2190	1.30816e-05
2192	2.31432e-05
2194	9.39152e-05
2196	7.92854e-05
2198	2.47339e-05
2200	3.95549e-06
2202	8.85805e-06
2204	1.80566e-05
2206	6.55217e-05
2208	5.38606e-05
2210	3.5997e-05
2212	6.79722e-06
2214	1.36627e-05
2216	2.62465e-05
2218	3.35953e-05
2220	1.62663e-05
2222	3.3193e-05
2224	0.000112074
2226	3.06936e-05
2228	9.74989e-07
2230	1.40339e-05
2232	7.11761e-05
2234	4.36868e-05
2236	4.10951e-06
2238	1.27772e-05
2240	0.000139101
2242	4.16222e-05
2244	2.58653e-05
2246	5.57533e-05
2248	9.95946e-06
2250	1.89108e-05
2252	6.40773e-05
2254	1.95464e-05
2256	4.46279e-05
2258	2.61507e-05
2260	3.41572e-05
2262	6.36211e-06
2264	5.40399e-06
2266	1.06055e-05
2268	1.95905e-05
2270	6.93644e-05
2272	9.02376e-06
2274	1.81232e-05
2276	6.24732e-05
2278	3.5786e-05
2280	1.50097e-05
2282	9.33945e-06
2284	2.12349e-05
2286	4.9968e-06
2288	1.08693e-05
2290	4.13076e-05
2292	3.65108e-05
2294	9.4362e-05
2296	3.23945e-05
2298	4.34669e-05
2300	1.13205e-05
2302	2.42242e-05
2304	3.87035e-05
2306	4.46996e-07
2308	3.07683e-05
2310	7.78462e-05
2312	0.00016146
2314	4.19472e-05
2316	8.49255e-05
2318	2.68035e-07
2320	4.47078e-05
2322	2.61018e-06
2324	3.0097e-05
2326	1.74124e-05
2328	5.1957e-06
2330	1.6031e-05
2332	5.68743e-06
2334	1.43036e-05
2336	2.47046e-05
2338	9.52051e-06
2340	4.63287e-06
2342	9.58287e-06
2344	5.18579e-06
2346	8.07374e-06
2348	8.33703e-05
2350	5.36408e-05
2352	6.49348e-05
2354	3.36165e-05
2356	2.15574e-05
2358	7.62731e-06
2360	7.73807e-05
2362	6.09816e-05
2364	3.95111e-05
2366	3.47611e-05
2368	8.82007e-06
2370	4.4137e-05
2372	3.16605e-06
2374	9.7457e-05
2376	4.94601e-06
2378	1.50551e-05
2380	2.60109e-05
2382	5.51813e-05
2384	7.20934e-05
2386	1.69983e-05
2388	3.87612e-05
2390	5.46517e-05
2392	4.55143e-05
2394	1.82807e-05
2396	2.03423e-05
2398	1.21443e-06
2400	1.22777e-05
2402	3.03166e-05
2404	1.43184e-05
2406	3.32515e-05
2408	1.16342e-05
2410	1.07717e-05
2412	2.44621e-05
2414	1.47441e-05
2416	3.33114e-05
2418	9.21145e-06
2420	8.2345e-07
2422	5.70266e-05
2424	6.65895e-05
2426	1.35157e-05
2428	6.00176e-05
2430	1.95874e-05
2432	5.01109e-06
2434	3.94007e-05
2436	1.05362e-06
2438	3.71629e-05
2440	9.46356e-06
2442	7.29666e-06
2444	6.24178e-06
2446	0.000113745
2448	2.73269e-05
2450	1.38045e-05
2452	4.46704e-06
2454	9.04998e-05
2456	1.29043e-07
2458	7.99044e-05
2460	1.76607e-05
2462	2.05319e-05
2464	2.56118e-05
2466	4.59924e-06
2468	3.96484e-05
2470	3.30076e-05
2472	2.41147e-06
2474	4.54094e-05
2476	9.75945e-06
2478	1.49748e-05
2480	7.11149e-06
2482	2.2315e-05
2484	3.61078e-05
2486	2.32591e-05
2488	2.6627e-05
2490	7.24686e-05
2492	1.08099e-05
2494	2.3991e-06
2496	7.64937e-06
2498	1.7075e-06
2500	2.63011e-05
2502	3.08834e-05
2504	2.65976e-05
2506	6.87926e-05
2508	5.97482e-06
2510	2.33256e-05
2512	9.18288e-06
2514	6.21335e-06
2516	5.79336e-05
2518	2.0149e-05
2520	2.73183e-05
2522	3.84067e-05
2524	1.36914e-06
2526	4.23457e-05
2528	9.24356e-06
2530	2.6376e-05
2532	2.04365e-06
2534	7.02195e-05
2536	1.89418e-05
2538	5.99614e-07
2540	3.62441e-05
2542	1.69815e-06
2544	4.13036e-07
2546	3.26237e-05
2548	1.51652e-05
2550	8.35555e-06
2552	1.75572e-05
2554	1.81914e-05
2556	4.27533e-06
2558	6.10478e-05
2560	9.80451e-05
2562	2.79545e-05
2564	2.66113e-05
2566	1.2066e-05
2568	3.6538e-05
2570	1.79837e-05
2572	2.36947e-05
2574	4.52356e-05
2576	1.04827e-05
2578	6.79897e-06
2580	8.5532e-05
2582	2.30048e-05
2584	2.78422e-05
2586	0.000119515
2588	6.53161e-05
2590	1.05329e-05
2592	2.43999e-05
2594	5.70736e-05
2596	7.57151e-05
2598	0.000171865
2600	5.1715e-05
2602	5.71146e-05
2604	5.25833e-05
2606	9.53669e-05
2608	1.80667e-05
2610	9.58018e-06
2612	3.70385e-05
2614	4.39017e-05
2616	0.000115364
2618	3.23656e-05
2620	2.17118e-05
2622	1.30707e-05
2624	2.20208e-05
2626	2.24978e-05
2628	5.53528e-06
2630	0.000113237
2632	5.8527e-05
2634	3.20355e-05
2636	4.05389e-05
2638	0.000125311
2640	1.33821e-05
2642	1.54283e-05
2644	4.47927e-05
2646	0.000115311
2648	2.47779e-05
2650	4.04296e-05
2652	6.48214e-05
2654	4.78379e-06
2656	2.39213e-05
2658	4.75789e-05
2660	1.22011e-05
2662	3.07505e-05
2664	5.46438e-06
2666	3.28992e-06
2668	3.29767e-08
2670	7.19998e-06
2672	1.35185e-05
2674	2.24738e-06
2676	3.17455e-05
2678	0.000113986
2680	1.98399e-05
2682	4.0507e-05
2684	7.84686e-06
2686	8.46012e-05
2688	1.6501e-05
2690	4.8471e-05
2692	1.56339e-05
2694	1.66921e-06
2696	2.34369e-05
2698	2.55943e-05
2700	3.62284e-05
2702	2.10809e-05
2704	1.70354e-05
2706	2.424e-05
2708	1.23262e-05
2710	2.80463e-07
2712	5.92396e-05
2714	1.27625e-05
2716	8.99512e-05
2718	3.93761e-05
2720	2.49361e-05
2722	5.73681e-06
2724	3.01687e-05
2726	4.19424e-05
2728	2.17192e-05
2730	3.17806e-05
2732	1.16372e-05
2734	0.000102308
2736	2.58842e-05
2738	1.43683e-06
2740	3.01307e-06
2742	1.34734e-05
2744	5.81522e-06
2746	0.000102814
2748	1.22724e-05
2750	5.65113e-05
2752	1.23453e-05
2754	6.98845e-06
2756	3.44103e-06
2758	7.18116e-06
2760	4.20908e-07
2762	2.75409e-05
2764	1.72741e-05
2766	7.18286e-06
2768	4.61271e-05
2770	4.67433e-06
2772	6.79587e-06
2774	1.22665e-05
2776	2.62963e-05
2778	3.45818e-05
2780	5.98965e-07
2782	5.53239e-05
2784	5.6773e-05
2786	4.068e-05
2788	2.09205e-05
2790	4.44927e-06
2792	1.54714e-06
2794	2.82315e-05
2796	8.08596e-05
2798	8.39514e-06
2800	5.40298e-05
2802	8.28483e-06
2804	4.99535e-05
2806	4.68251e-05
2808	5.53392e-05
2810	1.21668e-07
2812	3.2137e-05
2814	4.79965e-06
2816	1.70127e-05
2818	4.27933e-05
2820	3.79681e-06
2822	3.06976e-05
2824	2.11632e-05
2826	5.83745e-05
2828	2.11291e-05
2830	7.82979e-06
2832	3.67048e-05
2834	0.000103309
2836	6.77549e-05
2838	4.72931e-05
2840	9.00278e-05
2842	1.60181e-05
2844	2.89402e-06
2846	1.73016e-05
2848	4.86113e-06
2850	5.01552e-05
2852	2.13754e-05
2854	3.03664e-05
2856	1.25835e-05
2858	4.0288e-05
2860	4.55695e-05
2862	1.77167e-05
2864	4.01102e-05
2866	1.70924e-06
2868	1.07936e-05
2870	7.45545e-05
2872	1.59747e-07
2874	3.16636e-05
2876	1.12657e-05
2878	1.95641e-06
2880	4.25499e-05
2882	3.88494e-05
2884	8.28832e-07
2886	1.94252e-06
2888	1.73597e-05
2890	2.01778e-05
2892	8.45698e-05
2894	1.90835e-05
2896	4.01906e-05
2898	3.47473e-05
2900	4.53941e-05
2902	6.21904e-05
2904	1.33864e-05
2906	1.70893e-05
2908	4.99121e-05
2910	9.9059e-06
2912	2.06871e-06
2914	7.00905e-05
2916	1.11866e-05
2918	8.72114e-06
2920	3.73518e-06
2922	1.98437e-06
2924	1.49948e-05
2926	5.53515e-05
2928	4.3147e-05
2930	3.19653e-05
2932	3.3499e-05
2934	1.44839e-06
2936	5.90319e-05
2938	0.000102894
2940	4.44716e-05
2942	1.09037e-05
2944	1.41797e-05
2946	2.4017e-05
2948	3.57764e-05
2950	0.00010865
2952	5.44687e-05
2954	1.0182e-05
2956	8.30973e-06
2958	0.000106551
2960	9.00479e-05
2962	1.76788e-05
2964	1.41656e-05
2966	4.12614e-05
2968	3.40876e-05
2970	9.17955e-05
2972	7.94584e-05
2974	2.52451e-05
2976	1.18117e-05
2978	5.37706e-05
2980	9.05162e-05
2982	4.98993e-06
2984	9.77643e-06
2986	3.71974e-06
2988	1.70563e-05
2990	5.01743e-06
2992	2.18527e-05
2994	8.08612e-05
2996	5.91382e-06
2998	1.06592e-05
3000	4.66592e-05
3002	8.79327e-07
3004	2.94357e-06
3006	7.76997e-05
3008	2.62867e-05
3010	7.18464e-06
3012	2.43381e-05
3014	5.70855e-07
3016	6.89414e-06
3018	1.23488e-05
3020	6.44274e-06
3022	1.74621e-05
3024	8.90926e-06
3026	5.66849e-05
3028	1.40884e-05
3030	2.62205e-05
3032	2.44007e-05
3034	2.23167e-05
3036	4.83372e-06
3038	1.32661e-05
3040	1.15782e-05
3042	5.62958e-05
3044	4.71005e-05
3046	6.62088e-06
3048	6.21834e-06
3050	9.07633e-07
3052	3.0498e-06
3054	1.6656e-05
3056	7.17466e-05
3058	2.69733e-06
3060	6.68855e-05
3062	2.40258e-05
3064	3.30337e-05
3066	2.87951e-05
3068	1.55057e-05
3070	1.07511e-07
3072	2.17661e-06
3074	1.04266e-05
3076	7.08945e-05
3078	2.56288e-05
3080	1.34509e-05
3082	6.46017e-05
3084	3.73541e-05
3086	2.75856e-05
3088	2.25716e-05
3090	3.51044e-05
3092	1.1525e-05
3094	4.0899e-05
3096	2.67952e-06
3098	1.43636e-05
3100	4.7637e-05
3102	5.81573e-05
3104	2.05957e-05
3106	1.76455e-06
3108	2.10275e-05
3110	2.25346e-08
3112	2.26633e-06
3114	3.35766e-06
3116	7.32717e-06
3118	6.98461e-08
3120	1.26271e-05
3122	4.23183e-05
3124	4.3267e-05
3126	9.95954e-06
3128	4.74971e-05
3130	2.558e-05
3132	1.1842e-06
3134	3.1465e-06
3136	4.23642e-05
3138	7.66795e-06
3140	2.3035e-05
3142	2.65463e-05
3144	1.08566e-06
3146	2.28675e-05
3148	1.71731e-05
3150	6.05917e-06
3152	9.35086e-05
3154	8.17885e-07
3156	0.000109448
3158	4.05475e-05
3160	4.8958e-05
3162	9.95861e-06
3164	6.22484e-05
3166	4.13503e-06
3168	1.13153e-05
3170	1.82892e-05
3172	5.01483e-06
3174	4.51663e-05
3176	8.15797e-06
3178	3.00923e-05
3180	2.762e-05
3182	2.21705e-06
3184	0.000138202
3186	3.09312e-05
3188	1.17052e-05
3190	4.79949e-05
3192	4.52929e-05
3194	4.53187e-05
3196	1.74172e-05
3198	1.51997e-05
3200	1.57557e-05
3202	3.45953e-05
3204	1.57723e-05
3206	1.74264e-06
3208	9.18224e-05
3210	4.39059e-05
3212	1.90586e-05
3214	3.26694e-05
3216	2.66617e-05
3218	7.90849e-05
3220	8.13915e-06
3222	3.11764e-06
3224	2.64666e-05
3226	1.68384e-05
3228	4.40084e-05
3230	5.21415e-06
3232	1.80268e-05
3234	4.42778e-05
3236	2.28144e-05
3238	4.62798e-06
3240	3.83951e-06
3242	4.39897e-05
3244	3.52676e-05
3246	4.41314e-05
3248	3.78326e-05
3250	8.25569e-05
3252	9.81698e-06
3254	7.56432e-06
3256	1.22146e-05
3258	4.54785e-05
3260	1.93983e-05
3262	2.21092e-05
3264	1.64809e-05
3266	7.23035e-06
3268	1.03857e-05
3270	1.36622e-05
3272	3.48184e-05
3274	2.58526e-05
3276	3.43119e-08
3278	3.30596e-05
3280	4.0733e-06
3282	1.99381e-05
3284	3.91228e-05
3286	4.98301e-06
3288	3.40711e-05
3290	4.00758e-06
3292	5.69654e-06
3294	3.90004e-05
3296	9.40758e-06
3298	1.74985e-05
3300	3.49459e-05
3302	6.91823e-06
3304	7.3294e-05
3306	3.30921e-05
3308	8.67472e-05
3310	1.04766e-05
3312	3.88956e-05
3314	1.12431e-05
3316	1.33699e-06
3318	1.97797e-06
3320	9.62045e-06
3322	8.19971e-07
3324	3.74225e-05
3326	1.09539e-05
3328	1.9191e-05
3330	5.13995e-06
3332	4.38364e-07
3334	1.32672e-05
3336	1.24196e-05
3338	2.22834e-05
3340	3.09802e-05
3342	1.04216e-06
3344	0.000136161
3346	1.2154e-06
3348	4.18577e-05
3350	7.44352e-05
3352	6.08778e-06
3354	5.89621e-05
3356	1.4823e-05
3358	1.84932e-05
3360	1.97148e-05
3362	1.49953e-05
3364	2.91835e-05
3366	1.24853e-05
3368	1.4648e-05
3370	6.75422e-05
3372	9.79693e-06
3374	2.80431e-05
3376	1.22e-05
3378	1.27766e-07
3380	3.96649e-05
3382	1.09029e-05
3384	3.21376e-05
3386	8.28645e-05
3388	1.33728e-05
3390	8.08119e-06
3392	3.6752e-05
3394	1.21829e-05
3396	1.56278e-05
3398	5.2408e-05
3400	1.94999e-05
3402	5.56e-05
3404	1.85268e-05
3406	1.65626e-05
3408	5.84633e-05
3410	3.79372e-05
3412	8.52176e-06
3414	1.0533e-05
3416	1.20994e-05
3418	1.26658e-05
3420	5.60513e-05
3422	8.50507e-06
3424	2.70867e-06
3426	6.8378e-06
3428	2.25115e-05
3430	6.93432e-06
3432	2.43234e-05
3434	1.6554e-06
3436	6.68627e-06
3438	1.05475e-05
3440	1.79316e-06
3442	1.3107e-06
3444	2.34764e-05
3446	5.14072e-06
3448	5.97703e-06
3450	1.8872e-06
3452	3.44878e-05
3454	2.20405e-05
3456	1.82152e-06
3458	2.04273e-05
3460	3.32393e-05
3462	1.48535e-05
3464	1.85352e-05
3466	2.16328e-05
3468	2.36801e-05
3470	2.31652e-05
3472	1.96928e-06
3474	9.02664e-05
3476	2.1052e-05
3478	2.71051e-05
3480	4.74906e-05
3482	7.70009e-06
3484	1.80344e-05
3486	3.20056e-05
3488	1.79375e-05
3490	4.23623e-05
3492	6.24058e-05
3494	5.707e-05
3496	6.95477e-06
3498	1.89419e-05
3500	6.7663e-05
3502	6.74197e-05
3504	1.90246e-05
3506	3.13259e-06
3508	1.29304e-05
3510	5.46723e-05
3512	5.0301e-05
3514	9.23411e-06
3516	1.43731e-05
3518	8.60171e-07
3520	6.72075e-05
3522	7.70435e-05
3524	3.18067e-05
3526	2.51411e-05
3528	0.000117124
3530	4.17812e-05
3532	2.72532e-05
3534	1.50812e-05
3536	1.10716e-06
3538	2.92495e-05
3540	6.51033e-06
3542	9.56681e-06
3544	4.25842e-05
3546	1.77067e-06
3548	1.76174e-05
3550	6.908e-07
3552	1.56405e-07
3554	1.59624e-06
3556	1.42902e-05
3558	3.67848e-05
3560	3.18574e-05
3562	4.6346e-05
3564	9.76566e-06
3566	3.00666e-05
3568	1.48032e-05
3570	8.23121e-06
3572	3.9299e-06
3574	1.05192e-05
3576	2.41016e-05
3578	2.81004e-05
3580	5.61472e-05
3582	2.66485e-05
3584	2.35727e-05
3586	5.8617e-05
3588	2.31903e-05
3590	4.65816e-05
3592	3.50237e-05
3594	1.34096e-05
3596	1.93283e-05
3598	1.62619e-05
3600	3.57898e-05
3602	7.29972e-05
3604	1.30477e-05
3606	7.17007e-06
3608	3.19019e-05
3610	1.75731e-05
3612	2.32155e-05
3614	1.95898e-05
3616	2.21053e-05
3618	5.41571e-06
3620	5.87561e-05
3622	1.44277e-05
3624	5.99198e-06
3626	1.94055e-05
3628	1.77251e-05
3630	1.47968e-05
3632	1.25787e-05
3634	3.72009e-05
3636	9.30329e-06
3638	1.16861e-05
3640	1.00883e-05
3642	7.77651e-06
3644	1.06049e-06
3646	1.08453e-06
3648	1.25647e-05
3650	1.22006e-05
3652	5.02843e-05
3654	2.5512e-05
3656	7.57175e-06
3658	4.31882e-05
3660	8.74383e-06
3662	9.8885e-06
3664	6.58455e-06
3666	2.43086e-05
3668	2.06414e-05
3670	3.93899e-05
3672	2.07948e-05
3674	8.91519e-05
3676	6.17292e-05
3678	2.96789e-05
3680	5.77055e-06
3682	4.06179e-05
3684	2.49866e-05
3686	2.34864e-06
3688	3.12404e-05
3690	9.60336e-05
3692	7.34621e-06
3694	6.46929e-07
3696	4.28666e-05
3698	2.9706e-05
3700	3.48079e-05
3702	3.59695e-05
3704	1.24341e-05
3706	1.31857e-05
3708	2.03917e-06
3710	2.85458e-06
3712	2.67812e-05
3714	3.11732e-05
3716	3.75141e-05
3718	5.73324e-05
3720	7.7948e-05
3722	1.59684e-05
3724	6.03447e-06
3726	0.000184057
3728	3.3709e-06
3730	2.16476e-05
3732	1.01622e-05
3734	1.24885e-06
3736	2.00673e-05
3738	2.98864e-05
3740	3.77481e-05
3742	2.44207e-05
3744	0.000157073
3746	2.52778e-05
3748	4.6676e-05
3750	2.35464e-06
3752	5.21721e-07
3754	1.56645e-05
3756	7.88379e-05
3758	1.12831e-06
3760	6.87032e-05
3762	4.93326e-05
3764	1.0597e-05
3766	1.43468e-05
3768	1.71472e-05
3770	2.6999e-05
3772	5.72397e-06
3774	2.05471e-05
3776	2.69571e-05
3778	4.47322e-05
3780	2.48884e-05
3782	2.6459e-06
3784	2.75722e-05
3786	2.8087e-06
3788	3.10719e-05
3790	2.36785e-05
3792	7.20457e-05
3794	1.14931e-05
3796	7.63492e-05
3798	3.14188e-05
3800	3.1247e-05
3802	4.04264e-05
3804	4.38069e-05
3806	1.61517e-05
3808	2.5299e-05
3810	5.23226e-05
3812	7.12587e-05
3814	1.5665e-05
3816	1.53365e-05
3818	0.000151276
3820	3.07935e-06
3822	9.93588e-05
3824	6.24951e-06
3826	3.80159e-06
3828	3.66537e-05
3830	2.82815e-05
3832	5.98529e-05
3834	6.22924e-06
3836	6.45582e-05
3838	8.14447e-05
3840	3.1766e-05
3842	1.34917e-05
3844	1.05376e-05
3846	1.34309e-05
3848	5.83636e-06
3850	5.41585e-06
3852	5.47604e-05
3854	5.39729e-05
3856	6.70542e-06
3858	4.40421e-06
3860	5.53057e-06
3862	4.42509e-06
3864	2.38042e-05
3866	1.61261e-05
3868	3.16916e-05
3870	8.86262e-07
3872	6.64762e-07
3874	3.96611e-06
3876	2.01791e-05
3878	3.43748e-05
3880	2.87403e-06
3882	6.73118e-06
3884	3.14505e-05
3886	0.000162344
3888	1.37624e-06
3890	4.60914e-05
3892	5.367e-07
3894	3.47383e-06
3896	0.000133567
3898	1.48985e-05
3900	0.000147537
3902	3.85761e-05
3904	3.22422e-05
3906	3.47764e-05
3908	7.40019e-05
3910	3.77838e-06
3912	4.3401e-06
3914	2.96123e-05
3916	1.19523e-05
3918	4.45616e-06
3920	9.20471e-05
3922	2.78737e-05
3924	0.000109701
3926	5.95731e-05
3928	2.64645e-05
3930	1.64458e-05
3932	3.94034e-05
3934	6.63048e-05
3936	3.34368e-05
3938	9.69301e-06
3940	8.4195e-06
3942	5.58967e-05
3944	4.25461e-05
3946	1.29752e-05
3948	4.45394e-06
3950	4.22014e-05
3952	4.23485e-06
3954	3.3162e-06
3956	4.88348e-05
3958	7.32352e-06
3960	9.93613e-06
3962	1.00094e-05
3964	2.69797e-05
3966	3.41881e-06
3968	3.10721e-05
3970	2.03358e-05
3972	6.0751e-05
3974	2.39121e-06
3976	7.73165e-05
3978	2.9508e-05
3980	2.97586e-05
3982	2.22405e-05
3984	0.000109151
3986	5.0027e-05
3988	2.33895e-05
3990	6.98445e-06
3992	6.34756e-05
3994	2.64042e-05
3996	0.000102523
3998	1.00417e-05
[truncated: 1 more rows]

## Sheet: Fig5a
PDF REF	PDF PTE1	PDF PTE2	centers
1.61855e-06	2.32413e-41	2.26612e-79	0.0005
4.95756e-06	1.14692e-38	8.64022e-75	0.0015
1.38996e-05	4.506e-36	2.3742e-70	0.0025
3.60761e-05	1.40942e-33	4.70175e-66	0.0035
8.65101e-05	3.50974e-31	6.71045e-62	0.0045
0.000189009	6.95824e-29	6.9023e-58	0.0055
0.000380127	1.09828e-26	5.11666e-54	0.0065
0.000705942	1.38011e-24	2.73356e-50	0.0075
0.00121417	1.38071e-22	1.0525e-46	0.0085
0.00194038	1.09971e-20	2.92055e-43	0.0095
0.00289233	6.97338e-19	5.8406e-40	0.0105
0.0040376	3.52044e-17	8.41784e-37	0.0115
0.00530002	1.41494e-15	8.74367e-34	0.0125
0.0065671	4.5276e-14	6.54541e-31	0.0135
0.0077067	1.15341e-12	3.53126e-28	0.0145
0.0085926	2.33933e-11	1.37301e-25	0.0155
0.0091332	3.77733e-10	3.8474e-23	0.0165
0.0093038	4.85587e-09	7.76981e-21	0.0175
0.00917193	4.96978e-08	1.13085e-18	0.0185
0.00891599	4.04945e-07	1.18617e-16	0.0195
0.00881162	2.93233e-06	8.96688e-15	0.0205
0.00922211	1.69272e-05	4.88523e-13	0.0215
0.010558	7.42191e-05	1.91813e-11	0.0225
0.0132655	0.000264762	5.42779e-10	0.0235
0.0177833	0.000767454	1.10692e-08	0.0245
0.0245163	0.00182419	1.6269e-07	0.0255
0.0338635	0.0035898	1.75373e-06	0.0265
0.0462678	0.00593425	1.35528e-05	0.0275
0.0622286	0.00842737	7.6453e-05	0.0285
0.0823769	0.0106093	0.00031849	0.0295
0.107392	0.0123036	0.000991246	0.0305
0.13793	0.0136786	0.00238677	0.0315
0.174552	0.0151299	0.00468509	0.0325
0.217552	0.0173193	0.00801158	0.0335
0.267242	0.0212121	0.0126413	0.0345
0.324024	0.0277348	0.0189102	0.0355
0.388673	0.0370775	0.0268542	0.0365
0.462798	0.0484674	0.0359534	0.0375
0.548617	0.0608445	0.0452535	0.0385
0.648964	0.0736943	0.0544959	0.0395
0.767356	0.0870872	0.0653357	0.0405
0.907519	0.101073	0.0799187	0.0415
1.07353	0.115344	0.0981254	0.0425
1.27004	0.129527	0.11811	0.0435
1.5023	0.143644	0.140186	0.0445
1.77584	0.158586	0.168109	0.0455
2.09582	0.176308	0.204919	0.0465
2.46596	0.199161	0.248725	0.0475
2.88767	0.228486	0.294481	0.0485
3.35846	0.263796	0.338339	0.0495
3.87256	0.303084	0.378462	0.0505
4.42122	0.343512	0.414289	0.0515
4.9945	0.382151	0.448035	0.0525
5.58299	0.417297	0.487345	0.0535
6.17893	0.44923	0.545714	0.0545
6.7771	0.479828	0.634857	0.0555
7.37356	0.511837	0.751801	0.0565
7.96483	0.548996	0.879362	0.0575
8.5465	0.596704	1.00669	0.0585
9.11375	0.661381	1.14167	0.0595
9.66226	0.748232	1.29507	0.0605
10.1884	0.859549	1.46326	0.0615
10.6893	0.994856	1.64288	0.0625
11.1619	1.15207	1.85819	0.0635
11.6018	1.32759	2.14799	0.0645
12.0034	1.51705	2.51933	0.0655
12.3614	1.72018	2.94406	0.0665
12.6724	1.94614	3.40718	0.0675
12.9354	2.21231	3.92707	0.0685
13.1505	2.53658	4.52649	0.0695
13.3179	2.92968	5.23029	0.0705
13.4384	3.39352	6.09119	0.0715
13.514	3.92109	7.1414	0.0725
13.55	4.50001	8.3118	0.0735
13.5556	5.1234	9.4772	0.0745
13.5425	5.79823	10.6017	0.0755
13.5224	6.53687	11.7481	0.0765
13.5039	7.33755	12.9408	0.0775
13.4901	8.18423	14.1393	0.0785
13.4796	9.06618	15.363	0.0795
13.4663	9.98343	16.6798	0.0805
13.4432	10.9383	18.0453	0.0815
13.404	11.9329	19.3138	0.0825
13.3454	12.9781	20.4357	0.0835
13.2681	14.0749	21.5145	0.0845
13.1761	15.1857	22.6272	0.0855
13.0757	16.2429	23.7003	0.0865
12.9739	17.1979	24.6077	0.0875
12.8763	18.043	25.2761	0.0885
12.7853	18.786	25.6626	0.0895
12.7	19.4299	25.7399	0.0905
12.6158	19.9876	25.5624	0.0915
12.5263	20.4855	25.2742	0.0925
12.4253	20.9317	25.0032	0.0935
12.3092	21.2983	24.7829	0.0945
12.1778	21.5512	24.5863	0.0955
12.0347	21.6872	24.3691	0.0965
11.8859	21.732	24.0649	0.0975
11.7369	21.7128	23.6013	0.0985
11.5914	21.6451	22.953	0.0995
11.4497	21.5354	22.1843	0.1005
11.3096	21.3796	21.409	0.1015
11.1678	21.1538	20.6897	0.1025
11.0223	20.8251	19.9678	0.1035
10.8737	20.3791	19.1345	0.1045
10.7243	19.8423	18.184	0.1055
10.5765	19.2645	17.2346	0.1065
10.431	18.6834	16.3699	0.1075
10.2843	18.1098	15.5316	0.1085
10.1299	17.5396	14.6266	0.1095
9.95994	16.9659	13.6731	0.1105
9.76821	16.384	12.7579	0.1115
9.55247	15.7967	11.8995	0.1125
9.31513	15.2214	11.0548	0.1135
9.06294	14.6758	10.2196	0.1145
8.80528	14.153	9.42805	0.1155
8.55147	13.6232	8.68681	0.1165
8.30886	13.0622	7.99705	0.1175
8.08076	12.4701	7.39772	0.1185
7.86568	11.8581	6.90404	0.1195
7.65834	11.2325	6.45378	0.1205
7.45143	10.6038	5.99113	0.1215
7.23909	9.99848	5.54882	0.1225
7.01875	9.44419	5.17962	0.1235
6.79183	8.94379	4.86259	0.1245
6.56306	8.47885	4.54712	0.1255
6.33803	8.03554	4.23887	0.1265
6.12143	7.61425	3.97469	0.1275
5.91556	7.21723	3.74502	0.1285
5.72	6.8419	3.5041	0.1295
5.53216	6.48899	3.24581	0.1305
5.34778	6.16153	3.01619	0.1315
5.16244	5.85457	2.84555	0.1325
4.97321	5.55367	2.71468	0.1335
4.78012	5.24824	2.59256	0.1345
4.58698	4.93839	2.4695	0.1355
4.40026	4.62905	2.34393	0.1365
4.22689	4.32865	2.21058	0.1375
4.07177	4.05334	2.07252	0.1385
3.93626	3.82101	1.94263	0.1395
3.81813	3.63337	1.82579	0.1405
3.71312	3.472	1.7161	0.1415
3.61634	3.31612	1.61474	0.1425
3.52364	3.15833	1.53335	0.1435
3.43165	3.00249	1.47611	0.1445
3.33746	2.85293	1.43185	0.1455
3.23879	2.71189	1.38731	0.1465
3.1341	2.5827	1.33877	0.1475
3.02323	2.46866	1.28865	0.1485
2.9074	2.3691	1.23707	0.1495
2.78883	2.27799	1.18247	0.1505
2.67025	2.18622	1.12802	0.1515
2.55418	2.08538	1.07944	0.1525
2.44264	1.97294	1.03763	0.1535
2.33723	1.85642	1.00069	0.1545
2.23906	1.74937	0.968779	0.1555
2.1488	1.65951	0.940487	0.1565
2.06619	1.58279	0.910705	0.1575
1.9902	1.51027	0.878359	0.1585
1.91894	1.43912	0.847237	0.1595
1.85025	1.37539	0.814169	0.1605
1.7821	1.32803	0.768668	0.1615
1.71313	1.30161	0.709934	0.1625
1.64286	1.29179	0.654811	0.1635
1.57136	1.28574	0.621856	0.1645
1.49899	1.26825	0.611172	0.1655
1.42629	1.23109	0.605939	0.1665
1.35405	1.17849	0.590656	0.1675
1.28348	1.12336	0.561673	0.1685
1.21613	1.07618	0.522452	0.1695
1.15377	1.03785	0.477288	0.1705
1.09766	1.00213	0.432625	0.1715
1.04812	0.962308	0.397139	0.1725
1.00423	0.915034	0.373611	0.1735
0.964099	0.861125	0.356143	0.1745
0.925401	0.8058	0.339599	0.1755
0.886228	0.756402	0.325908	0.1765
0.845486	0.717165	0.316952	0.1775
0.803119	0.686643	0.308706	0.1785
0.760123	0.660911	0.297663	0.1795
0.718156	0.637998	0.287399	0.1805
0.67925	0.618265	0.282277	0.1815
0.645346	0.60173	0.279438	0.1825
0.617771	0.586924	0.271968	0.1835
0.596799	0.572056	0.256958	0.1845
0.581289	0.556286	0.237184	0.1855
0.56886	0.539778	0.217337	0.1865
0.556663	0.522887	0.201158	0.1875
0.542281	0.505233	0.190789	0.1885
0.524584	0.485244	0.186062	0.1895
0.503841	0.461294	0.183824	0.1905
0.481239	0.434007	0.17972	0.1915
0.458109	0.407014	0.171371	0.1925
0.435249	0.384042	0.159392	0.1935
0.412744	0.365542	0.146612	0.1945
0.390268	0.348693	0.136392	0.1955
0.367556	0.33036	0.12981	0.1965
0.34471	0.309713	0.12538	0.1975
0.322272	0.288377	0.121926	0.1985
0.301089	0.268923	0.119278	0.1995

## Sheet: Fig5b
REF	PTE1	PTE2	centers
3.47574e-06	5.52409e-05	5.3716e-05	-99.0625
4.12124e-06	6.41194e-05	6.25178e-05	-97.1875
4.91749e-06	7.43372e-05	7.24065e-05	-95.3125
5.9133e-06	8.60477e-05	8.34695e-05	-93.4375
7.15912e-06	9.93822e-05	9.58008e-05	-91.5625
8.69727e-06	0.000114449	0.00010951	-89.6875
1.05578e-05	0.000131357	0.000124731	-87.8125
1.27557e-05	0.000150237	0.000141628	-85.9375
1.52956e-05	0.000171251	0.000160403	-84.0625
1.81775e-05	0.000194603	0.00018129	-82.1875
2.14033e-05	0.000220531	0.00020455	-80.3125
2.49811e-05	0.000249288	0.000230454	-78.4375
2.89252e-05	0.000281126	0.00025926	-76.5625
3.32546e-05	0.000316287	0.000291199	-74.6875
3.79919e-05	0.000355	0.000326461	-72.8125
4.31645e-05	0.000397493	0.000365176	-70.9375
4.88031e-05	0.000443997	0.000407415	-69.0625
5.49356e-05	0.000494744	0.000453193	-67.1875
6.1572e-05	0.000549933	0.000502456	-65.3125
6.86963e-05	0.000609696	0.000555097	-63.4375
7.62683e-05	0.000674076	0.000610952	-61.5625
8.42468e-05	0.000743022	0.000669818	-59.6875
9.26287e-05	0.000816421	0.000731489	-57.8125
0.000101467	0.00089415	0.000795798	-55.9375
0.00011087	0.00097611	0.000862663	-54.0625
0.000120952	0.00106221	0.000932106	-52.1875
0.000131788	0.00115231	0.00100427	-50.3125
0.000143377	0.00124612	0.00107935	-48.4375
0.000155651	0.00134313	0.00115757	-46.5625
0.000168513	0.00144258	0.0012391	-44.6875
0.000181891	0.0015435	0.00132404	-42.8125
0.000195765	0.00164481	0.00141241	-40.9375
0.000210171	0.00174546	0.00150415	-39.0625
0.000225177	0.00184452	0.00159918	-37.1875
0.000240874	0.00194132	0.00169747	-35.3125
0.000257372	0.00203541	0.00179907	-33.4375
0.000274826	0.00212666	0.00190424	-31.5625
0.000293475	0.00221515	0.00201344	-29.6875
0.000313654	0.00230122	0.00212747	-27.8125
0.000335805	0.00238534	0.00224749	-25.9375
0.000360459	0.00246815	0.00237504	-24.0625
0.00038823	0.0025504	0.00251204	-22.1875
0.000419822	0.00263305	0.00266075	-20.3125
0.000456089	0.00271728	0.00282361	-18.4375
0.000498125	0.00280457	0.00300295	-16.5625
0.000547356	0.00289665	0.00320054	-14.6875
0.000605563	0.0029953	0.00341687	-12.8125
0.000674768	0.00310205	0.00365035	-10.9375
0.00075689	0.00321774	0.00389656	-9.0625
0.000853195	0.0033421	0.00414775	-7.1875
0.000963653	0.00347343	0.004393	-5.3125
0.00108639	0.00360856	0.00461918	-3.4375
0.00121746	0.0037431	0.00481263	-1.5625
0.00135125	0.00387198	0.00496132	0.3125
0.00148127	0.00399019	0.00505694	2.1875
0.00160142	0.00409349	0.00509643	4.0625
0.00170706	0.00417902	0.0050824	5.9375
0.00179581	0.00424551	0.00502244	7.8125
0.00186763	0.0042933	0.00492747	9.6875
0.00192444	0.00432403	0.00480968	11.5625
0.00196933	0.00434022	0.00468061	13.4375
0.00200572	0.00434478	0.0045497	15.3125
0.00203672	0.00434067	0.00442364	17.1875
0.00206471	0.00433053	0.00430641	19.0625
0.00209127	0.00431654	0.0041998	20.9375
0.00211736	0.00430027	0.00410405	22.8125
0.00214356	0.00428274	0.0040186	24.6875
0.00217042	0.00426447	0.0039425	26.5625
0.00219858	0.00424562	0.00387477	28.4375
0.00222875	0.00422612	0.00381445	30.3125
0.00226162	0.00420577	0.00376065	32.1875
0.00229757	0.00418432	0.00371248	34.0625
0.00233655	0.0041615	0.00366906	35.9375
0.00237801	0.00413716	0.00362951	37.8125
0.00242109	0.00411121	0.00359298	39.6875
0.0024648	0.0040837	0.00355871	41.5625
0.00250832	0.00405476	0.00352602	43.4375
0.00255114	0.00402452	0.00349432	45.3125
0.00259309	0.00399299	0.00346312	47.1875
0.00263426	0.00396	0.00343202	49.0625
0.00267484	0.00392522	0.00340083	50.9375
0.00271507	0.00388822	0.00336956	52.8125
0.00275509	0.00384858	0.00333843	54.6875
0.00279495	0.00380608	0.0033079	56.5625
0.00283464	0.00376075	0.00327846	58.4375
0.00287411	0.00371288	0.0032506	60.3125
0.00291334	0.00366302	0.00322463	62.1875
0.00295236	0.00361186	0.00320061	64.0625
0.00299118	0.00356014	0.00317836	65.9375
0.00302979	0.00350861	0.00315755	67.8125
0.00306801	0.00345791	0.00313772	69.6875
0.00310553	0.00340858	0.00311845	71.5625
0.00314194	0.00336094	0.00309938	73.4375
0.00317687	0.00331513	0.00308025	75.3125
0.00321013	0.00327105	0.00306095	77.1875
0.00324178	0.0032285	0.00304143	79.0625
0.00327201	0.00318716	0.00302175	80.9375
0.00330105	0.0031468	0.00300202	82.8125
0.00332906	0.00310726	0.00298237	84.6875
0.00335603	0.00306849	0.00296294	86.5625
0.00338189	0.00303053	0.00294379	88.4375
0.00340657	0.0029935	0.00292494	90.3125
0.00343006	0.0029575	0.00290629	92.1875
0.00345233	0.00292263	0.00288771	94.0625
0.00347332	0.002889	0.00286903	95.9375
0.00349279	0.00285668	0.00285012	97.8125
0.00351035	0.0028257	0.00283094	99.6875
0.00352563	0.00279606	0.00281159	101.562
0.00353837	0.00276772	0.00279225	103.438
0.00354858	0.00274058	0.00277315	105.312
0.00355658	0.00271457	0.00275454	107.188
0.00356288	0.00268963	0.00273657	109.062
0.00356798	0.00266575	0.00271925	110.938
0.0035723	0.00264295	0.00270247	112.812
0.00357598	0.00262123	0.00268601	114.688
0.00357899	0.00260047	0.00266961	116.562
0.0035811	0.00258041	0.00265305	118.438
0.00358208	0.00256067	0.00263621	120.312
0.00358171	0.00254081	0.00261913	122.188
0.00357991	0.00252044	0.00260194	124.062
0.00357669	0.00249933	0.00258488	125.938
0.0035722	0.0024775	0.00256819	127.812
0.00356666	0.00245517	0.00255209	129.688
0.00356033	0.00243272	0.00253667	131.562
0.00355346	0.00241061	0.00252192	133.438
0.00354623	0.00238925	0.00250766	135.312
0.0035387	0.00236897	0.00249362	137.188
0.00353079	0.00234994	0.00247945	139.062
0.00352225	0.00233215	0.00246488	140.938
0.00351271	0.00231546	0.00244969	142.812
0.00350183	0.0022996	0.00243388	144.688
0.00348939	0.00228428	0.00241764	146.562
0.00347546	0.00226924	0.00240133	148.438
0.00346048	0.00225433	0.00238541	150.312
0.00344521	0.00223953	0.00237038	152.188
0.00343063	0.00222496	0.00235664	154.062
0.00341759	0.00221082	0.00234442	155.938
0.00340666	0.00219737	0.0023337	157.812
0.00339788	0.00218483	0.00232427	159.688
0.00339078	0.0021734	0.00231572	161.562
0.0033846	0.00216316	0.00230756	163.438
0.00337851	0.00215413	0.0022993	165.312
0.00337191	0.00214618	0.00229048	167.188
0.00336459	0.00213912	0.0022808	169.062
0.00335672	0.00213266	0.00227012	170.938
0.00334877	0.00212648	0.00225851	172.812
0.00334137	0.00212026	0.0022462	174.688
0.00333524	0.00211376	0.0022336	176.562
0.003331	0.00210689	0.00222122	178.438
0.00332921	0.00209971	0.00220956	180.312
0.0033302	0.00209243	0.00219907	182.188
0.00333408	0.00208538	0.00219003	184.062
0.00334073	0.00207895	0.00218255	185.938
0.00334979	0.00207345	0.00217657	187.812
0.00336088	0.00206915	0.00217188	189.688
0.00337362	0.00206615	0.00216819	191.562
0.00338788	0.00206444	0.0021652	193.438
0.00340379	0.00206394	0.00216265	195.312
0.00342179	0.00206451	0.00216034	197.188
0.00344251	0.00206601	0.00215814	199.062
0.00346665	0.00206834	0.002156	200.938
0.00349477	0.00207148	0.00215393	202.812
0.00352718	0.0020755	0.00215197	204.688
0.00356394	0.00208052	0.00215022	206.562
0.00360497	0.00208671	0.00214877	208.438
0.00365022	0.00209421	0.00214778	210.312
0.0036999	0.00210318	0.0021474	212.188
0.00375451	0.00211373	0.00214788	214.062
0.00381495	0.00212599	0.0021495	215.938
0.00388253	0.00214012	0.00215257	217.812
0.00395906	0.00215635	0.00215745	219.688
0.00404692	0.00217499	0.00216446	221.562
0.00414902	0.00219643	0.0021739	223.438
0.0042687	0.00222108	0.00218602	225.312
0.00440957	0.00224942	0.00220102	227.188
0.00457525	0.00228192	0.00221912	229.062
0.00476922	0.00231917	0.00224058	230.938
0.00499465	0.00236182	0.00226575	232.812
0.00525419	0.00241077	0.00229512	234.688
0.00554939	0.00246727	0.00232936	236.562
0.00587986	0.002533	0.0023693	238.438
0.00624175	0.00261018	0.00241606	240.312
0.0066258	0.00270153	0.00247108	242.188
0.00701523	0.00281024	0.00253615	244.062
0.00738419	0.00293968	0.00261351	245.938
0.0076979	0.00309319	0.0027058	247.812
0.00791542	0.00327346	0.00281589	249.688
0.00799542	0.00348186	0.0029466	251.562
0.00790401	0.00371726	0.00310011	253.438
0.00762258	0.00397473	0.00327713	255.312
0.00715316	0.00424407	0.0034759	257.188
0.00651938	0.00450872	0.00369111	259.062
0.00576254	0.00474556	0.00391297	260.938
0.00493443	0.00492634	0.00412679	262.812
0.00408894	0.00502082	0.00431343	264.688
0.00327484	0.00500172	0.00445073	266.562
0.00253096	0.0048504	0.00451616	268.438
0.00188381	0.0045619	0.00449018	270.312
0.00134722	0.00414775	0.00435995	272.188
0.000923383	0.00363545	0.00412232	274.062

[truncated: 25 more sheets: Fig5c, Fig5d, Fig7a, Fig7b, Fig7c, Fig9a, Fig9b, Fig9c, Fig9d, FigS1, Fig S2a, Fig S2b, Fig S2c, Fig S2d, Fig S3a, Fig S3b, Fig S3c, Fig S4, Fig S5, Fig S6 …]
